# Supplementary material for: 4-Formyl­phenyl 2,3,4,6-tetra-O-acetyl-β-d-allopyran­oside
Source: Acta Crystallogr Sect E Struct Rep Online. 2009 May 20;65(Pt 6):o1338. doi: 10.1107/S1600536809018248 (PMC2969774; doi:10.1107/S1600536809018248)
Supplement: Supplementary file 2 [file e-65-o1338-Isup2.hkl]

# 
# h,k,l, Fc-squared, Fo-squared, sigma(Fo-squared) and status flag 
# 
data_I
_shelx_title ' YCL2 in p21' 
_shelx_refln_list_code          4 
_shelx_F_calc_maximum       91.73 
_exptl_crystal_F_000       476.00 
_reflns_d_resolution_high  0.6611 
 
loop_ 
 _symmetry_equiv_pos_as_xyz 
 'x, y, z' 
 '-x, y+1/2, -z' 
 
_cell_length_a     7.0555 
_cell_length_b    17.7578 
_cell_length_c     9.1292 
_cell_angle_alpha  90.000 
_cell_angle_beta  102.796 
_cell_angle_gamma  90.000 
 
_shelx_F_squared_multiplier     1.000 
 
loop_ 
 _refln_index_h 
 _refln_index_k 
 _refln_index_l 
 _refln_F_squared_calc 
 _refln_F_squared_meas 
 _refln_F_squared_sigma 
 _refln_observed_status 
   1   0   0     3829.54     3497.28     24.18 o 
   2   0   0      965.61      944.94      4.65 o 
   3   0   0      159.11      160.02      2.49 o 
   4   0   0      780.08      804.17      6.35 o 
   5   0   0       26.63       26.60      1.83 o 
   6   0   0       38.34       43.71      3.62 o 
   7   0   0       62.99       68.24      4.30 o 
   8   0   0        4.16        5.52      1.93 o 
   9   0   0        0.02        0.50      3.68 o 
  10   0   0        1.86        3.10      4.25 o 
   1   1   0     3882.92     3725.35    112.41 o 
   2   1   0      216.57      208.20      2.25 o 
   3   1   0      445.95      483.03      4.42 o 
   4   1   0      347.98      352.77      4.16 o 
   5   1   0        2.34        0.00      2.32 o 
   6   1   0      110.43      104.35      3.53 o 
   7   1   0       10.63        6.78      3.50 o 
   8   1   0        0.91        3.79      3.01 o 
   9   1   0        0.12        0.87      3.69 o 
  10   1   0        1.25        5.02      3.80 o 
   0   2   0     2605.91     2732.29     13.63 o 
   1   2   0     4112.31     4149.30    128.15 o 
   2   2   0     1572.86     1574.66      6.14 o 
   3   2   0      540.10      599.92      4.64 o 
   4   2   0      139.31      123.05      2.59 o 
   5   2   0       13.25       13.15      1.51 o 
   6   2   0       54.94       53.73      2.60 o 
   7   2   0       23.58       22.10      2.43 o 
   8   2   0        2.75        0.00      3.54 o 
   9   2   0        2.50        0.00      3.98 o 
  10   2   0        0.08        0.00      4.26 o 
   1   3   0     4945.78     5252.25     67.60 o 
   2   3   0     1795.73     1715.29      6.77 o 
   3   3   0      190.21      186.60      3.08 o 
   4   3   0      344.80      360.80      4.40 o 
   5   3   0       92.24       93.83      2.84 o 
   6   3   0       16.41       16.65      1.95 o 
   7   3   0       75.94       81.86      5.06 o 
   8   3   0        1.71        0.00      3.72 o 
   9   3   0        1.44        5.42      3.68 o 
  10   3   0        0.41        0.00      4.55 o 
   0   4   0     2352.27     2687.19     58.01 o 
   1   4   0      750.85      724.35     18.63 o 
   2   4   0      360.91      335.01      3.21 o 
   3   4   0       64.73       77.83      1.94 o 
   4   4   0       95.95       91.01      2.31 o 
   5   4   0        6.18        6.69      1.30 o 
   6   4   0       34.53       34.00      3.37 o 
   7   4   0       37.19       37.20      4.27 o 
   8   4   0        1.87        0.22      3.50 o 
   9   4   0        4.32        3.43      4.17 o 
  10   4   0        1.06        7.23      3.65 o 
   1   5   0       82.32       85.63      1.25 o 
   2   5   0      118.56      120.25      2.06 o 
   3   5   0      559.36      602.65      5.08 o 
   4   5   0       10.28       13.88      1.16 o 
   5   5   0        5.85        7.84      1.64 o 
   6   5   0        3.84        0.00      2.85 o 
   7   5   0        8.82        6.55      3.29 o 
   8   5   0       14.00       14.78      4.00 o 
   9   5   0        8.26        7.23      4.24 o 
  10   5   0        1.69        1.98      4.20 o 
   0   6   0      147.10      163.01     10.68 o 
   1   6   0      116.60      142.30      2.03 o 
   2   6   0      701.16      735.76      5.21 o 
   3   6   0      262.39      318.91      3.84 o 
   4   6   0       16.84       13.76      1.34 o 
   5   6   0        9.21       10.59      1.50 o 
   6   6   0        7.03        6.15      2.79 o 
   7   6   0       45.56       42.51      4.59 o 
   8   6   0       21.08       21.60      2.80 o 
   9   6   0        0.25        2.88      3.71 o 
  10   6   0        0.02        0.00      5.03 o 
   1   7   0      519.77      596.45     25.98 o 
   2   7   0       40.56       40.89      1.52 o 
   3   7   0      174.32      192.87      3.13 o 
   4   7   0       22.66       19.33      1.53 o 
   5   7   0       37.59       38.67      2.22 o 
   6   7   0        2.24        2.28      2.71 o 
   7   7   0       29.07       22.98      4.34 o 
   8   7   0        9.05       13.20      2.68 o 
   9   7   0        2.46        7.20      2.27 o 
  10   7   0        0.26        3.74      3.80 o 
   0   8   0      764.11      733.02     23.97 o 
   1   8   0      381.55      447.65     15.62 o 
   2   8   0      261.78      282.74      3.62 o 
   3   8   0      343.38      341.16      4.28 o 
   4   8   0       34.16       40.36      1.87 o 
   5   8   0       23.65       24.80      2.05 o 
   6   8   0       18.59       18.57      2.43 o 
   7   8   0       50.23       54.45      4.48 o 
   8   8   0       23.24       17.91      4.73 o 
   9   8   0        6.89        9.39      4.43 o 
   1   9   0      485.79      604.14      5.26 o 
   2   9   0      125.47      132.65      2.73 o 
   3   9   0       48.94       45.12      1.93 o 
   4   9   0       98.84      104.62      2.96 o 
   5   9   0       29.88       28.08      2.02 o 
   6   9   0      200.57      202.73      6.31 o 
   7   9   0        3.71        3.46      3.44 o 
   8   9   0        0.62        2.03      3.78 o 
   9   9   0        7.64        3.35      4.88 o 
   0  10   0      237.43      245.00     12.28 o 
   1  10   0      323.92      354.24      4.28 o 
   2  10   0      271.81      276.35      4.04 o 
   3  10   0       46.65       39.79      1.92 o 
   4  10   0       22.61       25.98      1.85 o 
   5  10   0       13.37       12.83      1.95 o 
   6  10   0       15.89       13.06      3.71 o 
   7  10   0       19.09       13.57      4.40 o 
   8  10   0       12.80       14.33      4.29 o 
   9  10   0        4.75        3.80      3.04 o 
   1  11   0       10.79       11.05      1.56 o 
   2  11   0      163.45      139.84      3.15 o 
   3  11   0       13.94       15.66      1.55 o 
   4  11   0        2.27        3.52      2.30 o 
   5  11   0      182.37      153.20      4.64 o 
   6  11   0       55.31       57.80      4.52 o 
   7  11   0       27.93       23.74      4.35 o 
   8  11   0        7.64        8.44      4.27 o 
   9  11   0        2.45        6.86      4.20 o 
   0  12   0      258.84      264.64      4.45 o 
   1  12   0       21.21       20.12      1.76 o 
   2  12   0      136.69      136.71      3.40 o 
   3  12   0        0.56        0.00      2.53 o 
   4  12   0      104.96       85.89      3.19 o 
   5  12   0      145.46      131.47      4.47 o 
   6  12   0       12.52       15.66      2.53 o 
   7  12   0        0.03        0.00      3.64 o 
   8  12   0        1.42        3.38      3.76 o 
   9  12   0        0.78        0.00      4.62 o 
   1  13   0      190.10      185.40      3.85 o 
   2  13   0       18.47       20.56      1.87 o 
   3  13   0       31.10       32.49      2.20 o 
   4  13   0       15.63        8.98      3.60 o 
   5  13   0       28.86       28.20      2.65 o 
   6  13   0       30.76       29.14      2.67 o 
   7  13   0       10.20        7.97      3.70 o 
   8  13   0        2.71       10.59      3.49 o 
   9  13   0        4.16        2.80      3.15 o 
   0  14   0      566.74      562.63      8.97 o 
   1  14   0       64.21       59.81      2.75 o 
   2  14   0       56.96       56.23      2.73 o 
   3  14   0      185.59      178.31      4.44 o 
   4  14   0      186.10      175.21      4.95 o 
   5  14   0       57.75       52.68      3.19 o 
   6  14   0       22.40       18.65      4.37 o 
   7  14   0        0.35        0.00      3.93 o 
   8  14   0        0.26        0.00      4.18 o 
   1  15   0      151.24      148.06      3.84 o 
   2  15   0       51.64       44.55      2.51 o 
   3  15   0       11.79       11.87      1.97 o 
   4  15   0        8.23        5.65      3.36 o 
   5  15   0       43.52       44.98      3.31 o 
   6  15   0       10.23        7.00      4.10 o 
   7  15   0        5.24        7.48      3.54 o 
   8  15   0        4.94        8.31      4.36 o 
   0  16   0       47.41       48.66      1.96 o 
   1  16   0      108.71      103.63      3.55 o 
   2  16   0       21.94       21.41      2.48 o 
   3  16   0       14.17        7.35      3.63 o 
   4  16   0        4.70        1.18      3.43 o 
   5  16   0       24.52       23.53      2.72 o 
   6  16   0        3.16        0.00      4.28 o 
   7  16   0        0.45        4.42      1.94 o 
   8  16   0        5.71        8.00      4.58 o 
   1  17   0       54.01       50.71      2.95 o 
   2  17   0       33.34       28.68      2.49 o 
   3  17   0       20.23       18.92      2.64 o 
   4  17   0        8.49        6.88      2.21 o 
   5  17   0       14.42       12.34      2.40 o 
   6  17   0       14.03       13.64      4.22 o 
   7  17   0        2.52        0.00      4.85 o 
   8  17   0        0.45        5.21      4.38 o 
   0  18   0       20.56       20.07      2.30 o 
   1  18   0        9.93        2.06      3.88 o 
   2  18   0       59.98       56.34      3.41 o 
   3  18   0       22.78       23.47      2.48 o 
   4  18   0       14.88       14.75      2.84 o 
   5  18   0        6.33        3.06      4.07 o 
   6  18   0        0.91        0.00      4.12 o 
   7  18   0       21.23       25.80      3.74 o 
   1  19   0        0.20        4.17      3.19 o 
   2  19   0        1.67        4.10      3.19 o 
   3  19   0        8.92        9.31      2.35 o 
   4  19   0        3.69        0.11      4.07 o 
   5  19   0        1.40        0.12      4.08 o 
   6  19   0        3.50        0.00      4.89 o 
   7  19   0        1.56        4.33      4.40 o 
   0  20   0       15.80       14.85      2.05 o 
   1  20   0       13.35       16.91      2.35 o 
   2  20   0        0.22        0.00      3.85 o 
   3  20   0        6.79        6.47      3.98 o 
   4  20   0        1.33        5.11      3.63 o 
   5  20   0        2.70        0.00      4.53 o 
   6  20   0       14.84       13.99      5.20 o 
   1  21   0        2.05        1.49      4.23 o 
   2  21   0        2.09        0.00      4.27 o 
   3  21   0        1.53        2.71      3.90 o 
   4  21   0        2.15        0.74      4.33 o 
   5  21   0        0.85        0.55      4.47 o 
   6  21   0        2.10        2.09      4.66 o 
   0  22   0       12.82       11.33      2.28 o 
   1  22   0        3.46        1.83      4.35 o 
   2  22   0       14.31        6.73      4.71 o 
   3  22   0        0.24        0.00      4.31 o 
   4  22   0        6.31       13.85      2.70 o 
   5  22   0        4.70        3.04      4.54 o 
   1  23   0       23.23       23.84      3.09 o 
   2  23   0        0.46        0.00      4.72 o 
   3  23   0       10.33        8.00      4.62 o 
   4  23   0        0.28        1.80      4.57 o 
   5  23   0        1.36        0.00      4.91 o 
   0  24   0       11.06       13.19      2.78 o 
   1  24   0       22.06        6.75      6.02 o 
   2  24   0        1.64        7.07      4.29 o 
   3  24   0       16.41       15.31      3.30 o 
   4  24   0        9.99        6.11      5.13 o 
   1  25   0        9.60        5.10      5.19 o 
   2  25   0        5.29        3.88      5.15 o 
   3  25   0        7.13       17.06      3.36 o 
   0  26   0       46.40       40.22      4.59 o 
   1  26   0       13.42       16.99      3.50 o 
   2  26   0        8.94        8.35      3.44 o 
 -10   0   1        1.28        1.46      3.86 o 
  -9   0   1        0.20        0.37      3.79 o 
  -8   0   1        1.76        0.31      3.10 o 
  -7   0   1        0.21        0.00      2.95 o 
  -6   0   1      203.29      202.50      4.51 o 
  -5   0   1      260.93      227.11      4.12 o 
  -4   0   1        4.81        2.12      2.02 o 
  -3   0   1      101.58      100.84      1.96 o 
  -2   0   1     2113.10     2137.38      7.00 o 
  -1   0   1     1043.28     1112.03      3.77 o 
   0   0   1       49.51       47.28      0.52 o 
   1   0   1     7331.24     7052.23     40.62 o 
   2   0   1      852.22      738.56      4.44 o 
   3   0   1        2.08        2.82      0.87 o 
   4   0   1        1.28        0.00      1.74 o 
   5   0   1        1.77        2.89      2.37 o 
   6   0   1        3.14        0.08      2.98 o 
   7   0   1       43.17       42.28      2.80 o 
   8   0   1        0.58        5.03      1.80 o 
   9   0   1        3.70        1.42      4.13 o 
  10   0   1        3.30        0.00      4.82 o 
 -10   1   1        1.32        5.69      4.10 o 
  -9   1   1        1.82        0.00      4.19 o 
  -8   1   1        1.03        0.10      3.40 o 
  -7   1   1       22.27       21.13      2.53 o 
  -6   1   1      115.90      109.36      3.36 o 
  -5   1   1      107.59       92.13      2.72 o 
  -4   1   1      706.38      658.99      5.76 o 
  -3   1   1      531.67      561.14      3.08 o 
  -2   1   1      507.72      468.50      3.30 o 
  -1   1   1      154.67      157.12      1.52 o 
   0   1   1     1847.65     1716.88     30.13 o 
   1   1   1       34.58       31.21      0.87 o 
   2   1   1      394.89      374.03      3.18 o 
   3   1   1       31.69       39.07      1.47 o 
   4   1   1       66.97       68.19      2.67 o 
   5   1   1       68.30       72.35      3.42 o 
   6   1   1       12.32       12.16      3.32 o 
   7   1   1       17.78       14.77      4.03 o 
   8   1   1        1.20        2.08      3.42 o 
   9   1   1        1.38        1.42      3.82 o 
  10   1   1        0.55        0.00      4.46 o 
 -10   2   1        2.01        0.00      4.77 o 
  -9   2   1        4.60        0.00      4.51 o 
  -8   2   1        5.40        5.30      3.31 o 
  -7   2   1        8.19        8.62      3.31 o 
  -6   2   1        1.24        0.07      2.67 o 
  -5   2   1       98.42       98.29      2.89 o 
  -4   2   1      232.09      233.70      3.55 o 
  -3   2   1      655.06      651.47      4.90 o 
  -2   2   1      590.33      613.39      3.88 o 
  -1   2   1        7.28        7.68      0.70 o 
   0   2   1     1187.38     1059.41      3.53 o 
   1   2   1     6422.59     6338.13     70.73 o 
   2   2   1       16.99       15.31      0.88 o 
   3   2   1       25.05       28.20      1.26 o 
   4   2   1        7.15        7.29      1.22 o 
   5   2   1       45.46       38.96      2.31 o 
   6   2   1      109.89      101.09      3.48 o 
   7   2   1      101.19       93.98      4.11 o 
   8   2   1        5.78        4.39      3.77 o 
   9   2   1        0.68        0.00      4.35 o 
  10   2   1        4.49        1.37      4.82 o 
 -10   3   1        1.57        4.35      2.32 o 
  -9   3   1        0.69        5.43      3.35 o 
  -8   3   1        9.49        8.62      3.67 o 
  -7   3   1       13.63       15.36      2.26 o 
  -6   3   1       99.65       95.47      3.17 o 
  -5   3   1      458.08      426.09      5.43 o 
  -4   3   1      225.66      239.80      3.66 o 
  -3   3   1      107.44      120.73      2.23 o 
  -2   3   1      437.24      449.98      3.50 o 
  -1   3   1     8414.25     8136.46     50.82 o 
   0   3   1      163.21      175.52     11.18 o 
   1   3   1     3837.55     3940.67    112.67 o 
   2   3   1       57.28       55.17      1.46 o 
   3   3   1      359.20      402.46      4.51 o 
   4   3   1       66.08       75.27      2.24 o 
   5   3   1      121.36      123.44      3.23 o 
   6   3   1       17.57       15.26      3.67 o 
   7   3   1       58.04       55.57      4.78 o 
   8   3   1       24.07       28.54      4.52 o 
   9   3   1        1.94        4.10      2.31 o 
  10   3   1        2.45        0.00      4.75 o 
 -10   4   1        2.93        0.00      4.66 o 
  -9   4   1        1.37        6.00      3.46 o 
  -8   4   1       15.84       13.28      2.24 o 
  -7   4   1       33.85       33.63      3.05 o 
  -6   4   1      216.65      205.80      4.62 o 
  -5   4   1      323.62      318.14      4.81 o 
  -4   4   1      384.72      350.16      4.40 o 
  -3   4   1       25.97       27.50      1.37 o 
  -2   4   1      764.12      751.98      4.71 o 
  -1   4   1     1410.83     1475.44      5.85 o 
   0   4   1     3685.82     3635.22    130.54 o 
   1   4   1      206.66      248.08      2.63 o 
   2   4   1      121.23      131.44      2.14 o 
   3   4   1      414.69      479.98      4.66 o 
   4   4   1      159.70      159.64      3.17 o 
   5   4   1      214.04      222.78      4.30 o 
   6   4   1       36.09       35.65      2.55 o 
   7   4   1        5.04        9.10      1.82 o 
   8   4   1       32.62       27.85      4.91 o 
   9   4   1        9.38        1.44      4.84 o 
  10   4   1        0.46        6.50      3.83 o 
 -10   5   1        0.22        0.30      4.58 o 
  -9   5   1        1.03        0.00      3.91 o 
  -8   5   1       14.34       11.86      2.36 o 
  -7   5   1       15.07       16.46      2.53 o 
  -6   5   1       69.63       69.26      2.97 o 
  -5   5   1      110.40       96.05      2.94 o 
  -4   5   1       29.85       31.97      1.61 o 
  -3   5   1      196.73      202.01      2.98 o 
  -2   5   1      748.21      871.76      5.39 o 
  -1   5   1      144.96      117.98      2.39 o 
   0   5   1     1175.04     1293.38     75.90 o 
   1   5   1      320.44      333.48      7.60 o 
   2   5   1      246.93      245.93      3.04 o 
   3   5   1     1504.83     1738.71      8.79 o 
   4   5   1      261.48      276.71      4.10 o 
   5   5   1       72.26       71.90      2.67 o 
   6   5   1       47.59       48.08      3.85 o 
   7   5   1       34.12       33.84      4.26 o 
   8   5   1        2.01        5.33      3.54 o 
   9   5   1        2.27        5.83      2.37 o 
  10   5   1        1.20        3.75      4.26 o 
 -10   6   1        0.67        0.30      4.32 o 
  -9   6   1        0.25        0.39      3.94 o 
  -8   6   1        0.78        0.00      3.45 o 
  -7   6   1       46.97       51.63      2.94 o 
  -6   6   1       35.98       34.82      2.56 o 
  -5   6   1       21.55       20.23      1.90 o 
  -4   6   1      297.47      313.14      4.48 o 
  -3   6   1      153.19      148.46      2.80 o 
  -2   6   1     2860.56     3317.14     11.06 o 
  -1   6   1      132.46      144.15      2.26 o 
   0   6   1      110.28      121.75      6.67 o 
   1   6   1      349.24      391.18      7.50 o 
   2   6   1      158.52      139.11      2.43 o 
   3   6   1      618.90      776.06      6.22 o 
   4   6   1       23.04       23.15      1.64 o 
   5   6   1       41.64       51.95      2.47 o 
   6   6   1       17.49       17.28      2.24 o 
   7   6   1        0.89        0.00      3.42 o 
   8   6   1       20.64       19.68      3.16 o 
   9   6   1        6.00        7.57      4.18 o 
 -10   7   1        2.76        3.99      4.28 o 
  -9   7   1        0.78        0.00      4.52 o 
  -8   7   1        2.02        0.56      3.71 o 
  -7   7   1       39.24       42.18      2.83 o 
  -6   7   1       49.62       48.27      2.65 o 
  -5   7   1      148.27      138.32      3.57 o 
  -4   7   1       20.88       21.89      1.89 o 
  -3   7   1      380.50      403.00      4.57 o 
  -2   7   1      336.98      410.41      4.17 o 
  -1   7   1      618.64      662.31      5.02 o 
   0   7   1     1193.13     1257.29     73.34 o 
   1   7   1      355.67      393.97     20.89 o 
   2   7   1      108.37      110.74      2.33 o 
   3   7   1      247.32      259.26      3.78 o 
   4   7   1      250.05      243.56      4.15 o 
   5   7   1       37.59       41.05      2.14 o 
   6   7   1       13.13       14.51      1.92 o 
   7   7   1       83.25       77.86      5.54 o 
   8   7   1       42.86       40.32      5.21 o 
   9   7   1        2.10        2.48      4.31 o 
 -10   8   1        1.83        0.00      5.10 o 
  -9   8   1        3.27        0.82      4.54 o 
  -8   8   1        1.62        0.00      4.00 o 
  -7   8   1        4.94        3.79      3.58 o 
  -6   8   1       49.65       46.37      2.79 o 
  -5   8   1       60.29       57.23      2.59 o 
  -4   8   1      184.41      168.10      3.59 o 
  -3   8   1       70.98       69.24      2.29 o 
  -2   8   1     1624.94     1911.18      9.46 o 
  -1   8   1     2532.81     3025.90     11.33 o 
   0   8   1        2.68        0.41      1.25 o 
   1   8   1      137.06      136.44      8.60 o 
   2   8   1      140.15      140.04      2.69 o 
   3   8   1       88.67      103.19      2.55 o 
   4   8   1       17.57       16.49      1.57 o 
   5   8   1       17.48       16.85      2.01 o 
   6   8   1       14.42       11.66      2.07 o 
   7   8   1       10.69        4.20      4.02 o 
   8   8   1        2.75        4.45      3.85 o 
   9   8   1        0.16        0.00      3.83 o 
  -9   9   1        6.54        0.00      5.25 o 
  -8   9   1        0.41        0.00      3.83 o 
  -7   9   1       10.44       10.41      3.70 o 
  -6   9   1       11.21        7.73      1.89 o 
  -5   9   1       63.31       62.99      2.80 o 
  -4   9   1        8.15        5.77      1.63 o 
  -3   9   1       15.92       15.30      1.62 o 
  -2   9   1      293.88      387.42      4.50 o 
  -1   9   1      883.43     1024.21      7.12 o 
   0   9   1       86.56       94.06      3.68 o 
   1   9   1       53.41       60.42      1.81 o 
   2   9   1        4.55        4.38      1.12 o 
   3   9   1       17.24       17.65      1.45 o 
   4   9   1       51.60       56.73      2.48 o 
   5   9   1       68.69       72.57      3.13 o 
   6   9   1       39.45       38.47      2.82 o 
   7   9   1       30.14       24.76      4.75 o 
   8   9   1        7.13        7.63      3.99 o 
   9   9   1        0.06        2.01      3.89 o 
  -9  10   1        0.44        0.43      4.54 o 
  -8  10   1        1.90        5.36      3.49 o 
  -7  10   1        5.81        0.00      3.86 o 
  -6  10   1       41.63       36.39      2.62 o 
  -5  10   1       31.70       27.08      2.57 o 
  -4  10   1       54.27       57.14      2.61 o 
  -3  10   1       13.67       13.95      1.83 o 
  -2  10   1       12.45       14.06      1.59 o 
  -1  10   1      527.30      576.25      5.67 o 
   0  10   1      764.13      809.81     11.49 o 
   1  10   1       36.48       45.29      1.77 o 
   2  10   1       25.07       30.52      1.74 o 
   3  10   1       41.29       37.07      1.92 o 
   4  10   1        6.24        6.60      1.47 o 
   5  10   1       82.17       80.07      3.32 o 
   6  10   1      111.73      119.14      4.37 o 
   7  10   1        8.91       12.07      3.89 o 
   8  10   1        0.94        0.00      4.36 o 
   9  10   1        1.73        2.20      3.89 o 
  -9  11   1       14.70       17.28      3.20 o 
  -8  11   1        0.95        0.00      4.54 o 
  -7  11   1       11.89        4.50      3.96 o 
  -6  11   1       11.64        4.24      3.70 o 
  -5  11   1      522.45      496.32      7.42 o 
  -4  11   1       57.07       55.87      2.83 o 
  -3  11   1      109.57      109.21      3.29 o 
  -2  11   1      332.45      342.85      4.78 o 
  -1  11   1      780.80      816.50      7.19 o 
   0  11   1      648.57      714.55     38.13 o 
   1  11   1      474.54      509.51      5.42 o 
   2  11   1        6.75        2.50      2.43 o 
   3  11   1       13.87       12.09      1.60 o 
   4  11   1       23.25       20.55      1.94 o 
   5  11   1       13.15       13.74      2.29 o 
   6  11   1       20.26       16.99      3.74 o 
   7  11   1        9.82        7.64      3.81 o 
   8  11   1        3.88        0.13      4.21 o 
   9  11   1        0.14        0.00      4.37 o 
  -9  12   1        1.08        5.37      4.42 o 
  -8  12   1        1.10        1.04      4.03 o 
  -7  12   1        6.30        1.67      3.83 o 
  -6  12   1        0.53        5.08      2.20 o 
  -5  12   1      108.43      101.81      4.09 o 
  -4  12   1      107.77      111.96      3.65 o 
  -3  12   1       18.50       23.80      1.92 o 
  -2  12   1      164.43      171.40      3.71 o 
  -1  12   1       90.89       89.25      2.90 o 
   0  12   1      129.92      131.93      2.31 o 
   1  12   1      231.56      256.49      4.20 o 
   2  12   1      217.10      212.49      4.14 o 
   3  12   1        4.10        3.78      2.29 o 
   4  12   1        0.89        2.48      2.57 o 
   5  12   1      167.46      158.74      4.66 o 
   6  12   1        9.15        7.80      2.18 o 
   7  12   1        1.63        4.54      3.27 o 
   8  12   1        2.10        2.52      2.24 o 
   9  12   1        0.47        0.00      4.58 o 
  -9  13   1        0.04        0.00      4.91 o 
  -8  13   1       14.06        3.35      5.13 o 
  -7  13   1        4.85        8.32      4.12 o 
  -6  13   1       26.18       21.79      2.78 o 
  -5  13   1       77.60       73.83      3.59 o 
  -4  13   1      588.73      550.69      7.79 o 
  -3  13   1       92.06       99.01      3.35 o 
  -2  13   1       53.77       53.84      2.68 o 
  -1  13   1      155.01      148.67      3.68 o 
   0  13   1        3.69        2.86      1.87 o 
   1  13   1       24.56       21.20      1.87 o 
   2  13   1       50.79       48.81      2.44 o 
   3  13   1        9.78        8.92      1.71 o 
   4  13   1       13.43       11.56      2.22 o 
   5  13   1       32.88       34.49      3.01 o 
   6  13   1        6.68        7.61      2.26 o 
   7  13   1       11.56        9.56      2.73 o 
   8  13   1        6.30       10.74      4.17 o 
  -8  14   1        8.20        5.92      2.77 o 
  -7  14   1        4.98        6.62      4.11 o 
  -6  14   1        8.48        6.33      4.21 o 
  -5  14   1       94.45       90.44      3.92 o 
  -4  14   1       78.37       78.61      3.69 o 
  -3  14   1        6.07        0.00      3.55 o 
  -2  14   1      107.69      108.24      3.38 o 
  -1  14   1       56.72       58.05      2.69 o 
   0  14   1       37.23       35.52      2.86 o 
   1  14   1       15.80       11.45      1.98 o 
   2  14   1      282.09      257.42      4.83 o 
   3  14   1       22.23       18.70      2.10 o 
   4  14   1       28.88       27.24      2.46 o 
   5  14   1        1.90        3.13      3.39 o 
   6  14   1        2.53        0.00      4.07 o 
   7  14   1        1.98        2.00      3.92 o 
   8  14   1        0.92       12.65      3.21 o 
  -8  15   1        3.87        6.60      4.82 o 
  -7  15   1        0.87        0.50      4.07 o 
  -6  15   1       19.26       17.55      2.85 o 
  -5  15   1       20.53       11.65      2.92 o 
  -4  15   1       55.66       49.50      3.13 o 
  -3  15   1      102.33      107.30      3.88 o 
  -2  15   1       83.96       91.84      3.24 o 
  -1  15   1       73.93       77.34      3.13 o 
   0  15   1       39.52       41.20      1.72 o 
   1  15   1       11.65        9.52      1.69 o 
   2  15   1      165.97      148.47      4.30 o 
   3  15   1       60.25       53.90      3.01 o 
   4  15   1        2.31        0.00      3.33 o 
   5  15   1        8.00        6.07      3.78 o 
   6  15   1        6.11        8.47      3.94 o 
   7  15   1        1.46        2.21      3.81 o 
   8  15   1        0.36        0.00      4.56 o 
  -8  16   1        9.96        9.71      3.30 o 
  -7  16   1        0.00        0.00      4.72 o 
  -6  16   1        8.81        3.25      4.88 o 
  -5  16   1       25.43       29.59      3.00 o 
  -4  16   1        0.06        1.50      3.46 o 
  -3  16   1        1.26        5.63      3.17 o 
  -2  16   1      101.04       93.30      3.62 o 
  -1  16   1      148.51      147.27      4.16 o 
   0  16   1       18.05       17.84      1.50 o 
   1  16   1       42.00       41.26      2.51 o 
   2  16   1       41.08       42.57      2.72 o 
   3  16   1       76.21       70.20      3.34 o 
   4  16   1        3.25        2.61      3.15 o 
   5  16   1        6.64        0.76      3.81 o 
   6  16   1        5.13        3.88      3.94 o 
   7  16   1        5.99        7.99      4.13 o 
   8  16   1        1.13        7.28      4.04 o 
  -8  17   1        3.35        0.00      5.39 o 
  -7  17   1       22.55       25.77      3.39 o 
  -6  17   1        4.94       10.52      2.47 o 
  -5  17   1        4.54        8.13      4.10 o 
  -4  17   1        3.86        4.96      3.79 o 
  -3  17   1        8.78        7.67      2.33 o 
  -2  17   1       37.02       31.98      2.83 o 
  -1  17   1       62.86       64.12      3.33 o 
   0  17   1        2.64        0.69      2.39 o 
   1  17   1       12.75       14.12      2.25 o 
   2  17   1       17.58       19.68      2.17 o 
   3  17   1       14.66       13.35      2.33 o 
   4  17   1        2.59        0.79      3.45 o 
   5  17   1       21.90       26.30      2.65 o 
   6  17   1        1.48        0.64      4.01 o 
   7  17   1        6.01        7.75      4.49 o 
  -7  18   1        2.07        0.00      5.14 o 
  -6  18   1        5.87        6.39      4.73 o 
  -5  18   1       13.81       15.48      2.98 o 
  -4  18   1       18.52       17.50      2.74 o 
  -3  18   1       11.26       10.14      2.25 o 
  -2  18   1      107.21      113.32      4.28 o 
  -1  18   1       26.67       29.07      2.50 o 
   0  18   1       28.90       23.90      3.50 o 
   1  18   1       32.49       33.03      2.47 o 
   2  18   1        4.07        2.26      3.71 o 
   3  18   1       15.92       11.43      2.32 o 
   4  18   1        2.26        0.00      3.78 o 
   5  18   1        2.36        2.77      4.05 o 
   6  18   1       18.08       16.17      3.09 o 
   7  18   1        1.19        0.00      5.09 o 
  -7  19   1        9.73        5.78      5.21 o 
  -6  19   1        6.81        3.62      5.08 o 
  -5  19   1        3.16        0.86      4.56 o 
  -4  19   1        3.23        0.00      4.88 o 
  -3  19   1       15.53       18.95      2.57 o 
  -2  19   1        4.83        5.25      3.90 o 
  -1  19   1       35.34       32.64      3.00 o 
   0  19   1        7.56        1.14      2.72 o 
   1  19   1        1.03        2.91      3.56 o 
   2  19   1        1.41        0.00      3.90 o 
   3  19   1        2.78        0.00      4.09 o 
   4  19   1       24.91       23.75      2.94 o 
   5  19   1        2.64        0.00      4.47 o 
   6  19   1        5.65        7.24      4.23 o 
   7  19   1       15.81       20.32      3.60 o 
  -7  20   1        0.96        3.39      4.84 o 
  -6  20   1       16.56       12.37      6.39 o 
  -5  20   1        2.00        0.00      4.73 o 
  -4  20   1        1.33        0.00      4.55 o 
  -3  20   1        1.58        0.00      4.51 o 
  -2  20   1       32.92       28.62      3.23 o 
  -1  20   1       14.46       14.90      2.29 o 
   0  20   1       11.52       12.08      3.65 o 
   1  20   1       51.11       53.75      3.58 o 
   2  20   1       12.80       16.37      2.69 o 
   3  20   1        2.43        3.23      3.69 o 
   4  20   1        6.38        3.67      4.50 o 
   5  20   1        3.69        0.00      4.44 o 
   6  20   1        1.43        0.00      5.02 o 
  -6  21   1       13.93       15.24      4.08 o 
  -5  21   1       12.40       10.77      5.42 o 
  -4  21   1        7.67        6.91      3.23 o 
  -3  21   1        3.41        0.00      4.81 o 
  -2  21   1        2.96        0.00      4.09 o 
  -1  21   1       19.55       16.75      2.75 o 
   0  21   1       12.58       17.29      2.99 o 
   1  21   1        1.13        0.00      4.48 o 
   2  21   1       15.92       18.04      2.57 o 
   3  21   1        6.64        0.34      4.48 o 
   4  21   1       19.70       20.37      3.04 o 
   5  21   1        6.46        8.42      4.41 o 
   6  21   1        2.95        2.44      4.68 o 
  -6  22   1        2.16        1.23      5.86 o 
  -5  22   1       14.02       23.12      4.13 o 
  -4  22   1        4.37        5.32      4.96 o 
  -3  22   1        7.46       12.52      2.73 o 
  -2  22   1        4.31        6.27      4.16 o 
  -1  22   1       11.33       11.67      3.06 o 
   0  22   1        3.56        3.47      3.19 o 
   1  22   1        6.50        4.03      4.77 o 
   2  22   1       11.62        7.28      4.50 o 
   3  22   1        7.41        5.23      4.49 o 
   4  22   1       10.13        0.93      5.16 o 
   5  22   1        4.03        0.00      5.21 o 
  -5  23   1       12.58       10.01      6.00 o 
  -4  23   1       17.98       15.77      3.54 o 
  -3  23   1        4.84        0.00      5.56 o 
  -2  23   1        2.88        2.10      4.32 o 
  -1  23   1        8.25        6.43      5.06 o 
   0  23   1        0.65        1.60      2.10 o 
   1  23   1        6.59        0.00      4.98 o 
   2  23   1       17.41       13.19      3.26 o 
   3  23   1        7.50        3.73      4.88 o 
   4  23   1        3.00        5.05      4.43 o 
   5  23   1        2.47        4.33      4.39 o 
  -4  24   1        9.17       10.55      3.59 o 
  -3  24   1        5.27        5.26      5.40 o 
  -2  24   1        6.83        9.08      3.17 o 
  -1  24   1        1.64        1.61      4.62 o 
   0  24   1        6.06        3.95      3.55 o 
   1  24   1       31.81       30.92      4.23 o 
   2  24   1       12.30       15.90      2.95 o 
   3  24   1       15.80       17.02      3.46 o 
   4  24   1        2.77        0.74      5.39 o 
  -3  25   1        7.28        6.01      6.06 o 
  -2  25   1        5.02        4.89      4.79 o 
  -1  25   1        2.58        0.00      5.09 o 
   0  25   1       25.75       25.54      2.83 o 
   1  25   1       10.54       13.01      3.30 o 
   2  25   1        0.09        0.84      4.55 o 
   3  25   1        3.70        1.15      4.80 o 
  -2  26   1        1.34        0.00      5.51 o 
  -1  26   1        2.86        1.21      5.11 o 
   0  26   1        1.55        5.92      5.14 o 
   1  26   1        0.69        0.00      5.07 o 
   2  26   1        1.66        2.36      4.69 o 
 -10   0   2        5.73        5.91      4.49 o 
  -9   0   2        0.49        4.29      3.30 o 
  -8   0   2        7.95        3.16      3.75 o 
  -7   0   2        6.21        8.35      1.84 o 
  -6   0   2        6.41        6.90      1.68 o 
  -5   0   2      136.75      134.85      3.24 o 
  -4   0   2      432.81      496.13      5.13 o 
  -3   0   2       34.26       36.48      1.36 o 
  -2   0   2      282.91      262.22      2.71 o 
  -1   0   2     2849.49     2947.22     29.82 o 
   0   0   2      609.68      566.82      2.22 o 
   1   0   2      328.52      323.91      1.96 o 
   2   0   2      184.62      195.23      2.65 o 
   3   0   2      498.10      545.74      5.05 o 
   4   0   2        5.20        5.04      1.25 o 
   5   0   2       97.50       91.98      3.25 o 
   6   0   2       58.08       63.38      3.16 o 
   7   0   2        2.76        2.22      3.08 o 
   8   0   2        5.57        6.17      4.05 o 
   9   0   2        0.52        5.64      3.70 o 
 -10   1   2        1.84        0.00      4.46 o 
  -9   1   2        4.79        6.55      3.75 o 
  -8   1   2        3.23        4.19      3.14 o 
  -7   1   2       64.89       58.22      3.14 o 
  -6   1   2       59.86       62.80      2.65 o 
  -5   1   2      124.22      115.43      2.94 o 
  -4   1   2      266.57      265.78      3.80 o 
  -3   1   2      764.37      845.45      3.94 o 
  -2   1   2     1397.14     1305.24      5.89 o 
  -1   1   2     1297.79     1325.79      5.13 o 
   0   1   2     2577.52     2424.09     52.00 o 
   2   1   2      292.69      325.60      3.30 o 
   3   1   2      178.41      172.33      3.29 o 
   4   1   2      165.37      169.18      4.05 o 
   5   1   2      411.59      400.99      7.26 o 
   6   1   2      129.85      132.50      5.68 o 
   7   1   2       38.05       31.25      4.52 o 
   8   1   2        7.46        6.18      4.05 o 
   9   1   2        0.50        0.00      3.95 o 
 -10   2   2        9.32       13.19      2.91 o 
  -9   2   2        2.97        2.60      3.70 o 
  -8   2   2       22.45       18.83      3.48 o 
  -7   2   2        3.56        0.00      3.46 o 
  -6   2   2       52.47       53.77      2.63 o 
  -5   2   2      247.55      230.30      4.07 o 
  -4   2   2      366.22      340.35      4.22 o 
  -3   2   2      315.30      315.50      4.64 o 
  -2   2   2      403.79      423.73      3.47 o 
  -1   2   2     2593.90     2595.23     29.73 o 
   0   2   2      895.06      817.55     19.70 o 
   1   2   2      726.00      720.37      8.59 o 
   2   2   2       69.93       73.38      1.82 o 
   3   2   2      431.05      409.34      4.31 o 
   4   2   2      105.72       94.97      2.66 o 
   5   2   2       65.52       69.32      2.74 o 
   6   2   2       45.61       45.11      2.70 o 
   7   2   2       21.67       16.24      4.18 o 
   8   2   2       27.46       30.25      4.66 o 
   9   2   2        2.61        0.00      4.50 o 
 -10   3   2        0.78        0.00      4.72 o 
  -9   3   2        2.10        0.00      3.93 o 
  -8   3   2        2.95        0.00      3.41 o 
  -7   3   2        3.96        2.33      3.13 o 
  -6   3   2        7.61        8.78      1.96 o 
  -5   3   2       23.09       22.50      1.80 o 
  -4   3   2      194.77      188.84      3.27 o 
  -3   3   2      321.36      333.57      3.71 o 
  -2   3   2       88.19       81.64      1.74 o 
  -1   3   2     4017.81     3814.13     38.27 o 
   0   3   2     3112.62     3262.85    106.07 o 
   1   3   2      197.75      212.11      6.28 o 
   2   3   2     1631.86     1780.70      7.97 o 
   3   3   2      363.49      364.35      4.17 o 
   4   3   2       20.33       18.92      1.58 o 
   5   3   2       14.88        6.54      2.99 o 
   6   3   2       10.90        7.78      3.45 o 
   7   3   2        5.62        2.55      3.98 o 
   8   3   2       12.43        7.53      4.54 o 
   9   3   2        1.09        0.00      4.77 o 
 -10   4   2        0.55        0.00      4.23 o 
  -9   4   2        0.20        3.28      3.51 o 
  -8   4   2        6.34        4.00      3.52 o 
  -7   4   2       85.10       79.24      3.48 o 
  -6   4   2      185.60      172.06      4.37 o 
  -5   4   2      102.53      103.37      2.92 o 
  -4   4   2      192.78      207.18      3.68 o 
  -3   4   2      557.47      674.27      5.27 o 
  -2   4   2       98.09      101.42      2.13 o 
  -1   4   2      491.00      516.14      3.80 o 
   0   4   2      248.13      227.29      3.48 o 
   1   4   2     1145.35     1122.28      7.15 o 
   2   4   2     1353.76     1447.39      7.44 o 
   3   4   2      623.16      623.70      5.53 o 
   4   4   2       56.75       56.89      2.20 o 
   5   4   2       31.77       30.42      2.10 o 
   6   4   2       37.84       29.39      2.62 o 
   7   4   2       39.67       41.16      2.95 o 
   8   4   2        9.90        5.97      4.29 o 
   9   4   2        1.32        4.12      4.05 o 
 -10   5   2        4.27        7.26      4.19 o 
  -9   5   2        6.54        5.23      4.16 o 
  -8   5   2        1.22        0.00      3.55 o 
  -7   5   2      130.78      128.38      4.33 o 
  -6   5   2      556.25      516.07      7.03 o 
  -5   5   2       66.86       58.07      2.33 o 
  -4   5   2      209.17      214.91      3.73 o 
  -3   5   2       31.25       31.42      1.62 o 
  -2   5   2       50.53       54.84      1.62 o 
  -1   5   2      874.23      902.86      5.28 o 
   0   5   2      342.13      336.49     27.91 o 
   1   5   2       47.27       50.67      1.09 o 
   2   5   2       42.39       54.10      1.81 o 
   3   5   2       91.51       89.51      3.04 o 
   4   5   2        5.46        3.84      2.32 o 
   5   5   2       14.09       12.62      2.77 o 
   6   5   2       26.77       28.27      3.72 o 
   7   5   2        2.63        8.69      2.21 o 
   8   5   2       24.91       29.90      4.47 o 
   9   5   2        8.00        1.25      5.00 o 
 -10   6   2        1.28        3.60      4.63 o 
  -9   6   2        4.34        6.09      4.17 o 
  -8   6   2        7.19        3.70      3.78 o 
  -7   6   2       26.18       23.02      2.74 o 
  -6   6   2       81.38       79.72      3.34 o 
  -5   6   2       53.63       50.42      2.38 o 
  -4   6   2      114.31      123.29      2.97 o 
  -3   6   2      130.01      157.19      2.85 o 
  -2   6   2       19.11       21.84      1.45 o 
  -1   6   2      624.08      695.55      4.98 o 
   0   6   2     1906.80     1912.75    106.83 o 
   1   6   2      552.37      557.13      3.27 o 
   2   6   2      273.00      312.85      3.77 o 
   3   6   2      142.02      145.98      2.96 o 
   4   6   2      199.85      219.37      4.03 o 
   5   6   2       56.18       52.35      2.59 o 
   6   6   2       20.03       18.89      2.33 o 
   7   6   2       13.17       15.82      2.24 o 
   8   6   2        3.43        0.12      4.23 o 
   9   6   2        0.00        0.00      4.21 o 
 -10   7   2       11.03       15.65      4.88 o 
  -9   7   2        2.86        6.46      3.99 o 
  -8   7   2        6.30        4.68      3.97 o 
  -7   7   2       21.76       20.88      2.69 o 
  -6   7   2      394.12      355.08      6.03 o 
  -5   7   2      224.78      204.24      4.38 o 
  -4   7   2      104.03      110.28      2.94 o 
  -3   7   2      231.73      241.10      3.60 o 
  -2   7   2     1300.64     1558.33      8.33 o 
  -1   7   2      430.62      471.49      4.37 o 
   0   7   2      279.02      289.34     20.48 o 
   1   7   2      317.23      308.10      4.57 o 
   2   7   2      485.40      488.77      5.02 o 
   3   7   2       37.19       40.42      1.88 o 
   4   7   2      106.87      122.93      3.33 o 
   5   7   2       15.17       18.71      1.97 o 
   6   7   2       32.63       29.32      3.82 o 
   7   7   2        8.77        1.47      4.11 o 
   8   7   2        6.89        1.23      4.53 o 
   9   7   2        5.71        4.87      4.84 o 
 -10   8   2        0.13        0.00      4.98 o 
  -9   8   2        0.61        4.70      3.62 o 
  -8   8   2       15.11        7.87      4.11 o 
  -7   8   2      119.44      130.13      4.44 o 
  -6   8   2       42.33       37.77      2.64 o 
  -5   8   2      108.67      104.45      3.17 o 
  -4   8   2       83.42       67.65      2.44 o 
  -3   8   2      117.12      131.86      2.90 o 
  -2   8   2      341.54      364.67      4.29 o 
  -1   8   2      488.54      558.30      5.10 o 
   0   8   2      919.97      939.18     30.46 o 
   1   8   2      137.47      152.63      5.79 o 
   2   8   2      290.88      283.57      3.92 o 
   3   8   2      116.60      123.44      2.99 o 
   4   8   2        0.21        3.09      1.99 o 
   5   8   2       16.55       15.91      2.00 o 
   6   8   2       24.09       28.19      2.46 o 
   7   8   2       14.33       14.02      2.42 o 
   8   8   2        1.09        1.13      4.14 o 
   9   8   2        1.10        0.00      4.49 o 
 -10   9   2        9.05        6.75      5.12 o 
  -9   9   2        5.37        5.49      4.59 o 
  -8   9   2        1.61        0.00      4.09 o 
  -7   9   2        1.98        0.00      3.58 o 
  -6   9   2       40.99       39.07      2.87 o 
  -5   9   2        4.84        5.69      2.89 o 
  -4   9   2      257.23      255.06      4.53 o 
  -3   9   2      260.82      264.66      4.13 o 
  -2   9   2       17.33       20.12      1.63 o 
  -1   9   2      421.40      450.21      4.95 o 
   0   9   2      101.01      116.38      6.15 o 
   1   9   2      221.69      214.28      3.34 o 
   2   9   2       64.20       63.87      2.23 o 
   3   9   2       45.12       46.04      2.09 o 
   4   9   2       22.80       27.35      2.03 o 
   5   9   2       35.76       33.11      2.66 o 
   6   9   2        9.37        9.89      2.08 o 
   7   9   2       12.35       13.56      3.73 o 
   8   9   2        2.77        2.56      4.25 o 
   9   9   2        0.47        0.00      4.18 o 
  -9  10   2       18.87       17.69      5.45 o 
  -8  10   2        4.39        2.05      4.15 o 
  -7  10   2       13.85       12.12      4.06 o 
  -6  10   2        2.99        3.71      3.18 o 
  -5  10   2      286.68      281.32      5.40 o 
  -4  10   2      100.05      104.16      3.24 o 
  -3  10   2       10.83       14.19      1.52 o 
  -2  10   2       82.31      100.99      2.66 o 
  -1  10   2      129.96      134.36      3.04 o 
   0  10   2      245.65      268.94     14.65 o 
   1  10   2      144.78      147.04      3.06 o 
   2  10   2      202.52      190.09      3.68 o 
   3  10   2      239.40      237.24      4.29 o 
   4  10   2       86.76       78.69      3.03 o 
   5  10   2       13.36       15.21      1.99 o 
   6  10   2       96.96       91.47      4.25 o 
   7  10   2        2.15        3.75      3.52 o 
   8  10   2        0.02        0.00      4.01 o 
   9  10   2        0.56        5.92      3.75 o 
  -9  11   2        0.76        0.00      4.89 o 
  -8  11   2        0.50        3.86      3.61 o 
  -7  11   2        4.36        8.39      2.02 o 
  -6  11   2       24.79       21.21      2.49 o 
  -5  11   2       18.28       21.56      2.69 o 
  -4  11   2      225.50      221.97      4.51 o 
  -3  11   2       17.55       15.76      2.09 o 
  -2  11   2        6.12        8.90      1.79 o 
  -1  11   2       24.89       24.12      1.74 o 
   0  11   2       19.44       26.91      2.54 o 
   1  11   2       40.90       41.25      1.99 o 
   2  11   2      466.69      459.79      5.81 o 
   3  11   2       51.51       51.27      2.48 o 
   4  11   2       31.14       34.34      2.26 o 
   5  11   2        1.98        2.69      1.69 o 
   6  11   2       38.02       44.37      3.98 o 
   7  11   2        1.97        5.16      3.24 o 
   8  11   2        1.42        5.40      3.93 o 
   9  11   2        0.01        5.56      2.31 o 
  -9  12   2        1.22        6.80      4.25 o 
  -8  12   2        8.85       11.83      2.69 o 
  -7  12   2        0.63        3.09      3.68 o 
  -6  12   2        5.59        5.77      3.76 o 
  -5  12   2       12.20        6.62      3.75 o 
  -4  12   2       19.20       18.69      2.20 o 
  -3  12   2       76.69       80.78      3.08 o 
  -2  12   2       24.61       22.40      2.09 o 
  -1  12   2      297.39      316.76      4.82 o 
   0  12   2       60.24       61.92      4.20 o 
   1  12   2       24.30       24.34      1.96 o 
   2  12   2       33.23       29.77      2.26 o 
   3  12   2       62.88       63.51      2.93 o 
   4  12   2        8.49        3.07      3.16 o 
   5  12   2        9.29        6.88      2.11 o 
   6  12   2        6.35        6.81      3.69 o 
   7  12   2        5.71        0.00      4.30 o 
   8  12   2        0.50        0.00      4.36 o 
  -9  13   2        4.92        3.64      5.04 o 
  -8  13   2        1.86        5.25      2.37 o 
  -7  13   2       12.17       17.49      2.75 o 
  -6  13   2        6.56        0.90      4.09 o 
  -5  13   2       14.43       14.04      2.35 o 
  -4  13   2       53.17       51.33      2.97 o 
  -3  13   2       33.93       35.02      2.55 o 
  -2  13   2      121.73      137.23      3.52 o 
  -1  13   2      108.39      108.44      3.31 o 
   0  13   2      109.17      120.96      2.33 o 
   1  13   2      627.39      664.74      7.05 o 
   2  13   2      467.74      431.91      6.09 o 
   3  13   2      109.84      103.29      3.54 o 
   4  13   2        5.58        6.13      1.91 o 
   5  13   2       97.49       95.70      4.21 o 
   6  13   2        5.58        7.95      2.17 o 
   7  13   2        1.19        4.39      3.78 o 
   8  13   2        0.04        0.00      4.22 o 
  -9  14   2        0.40        0.00      5.02 o 
  -8  14   2        3.16        5.64      4.35 o 
  -7  14   2        3.89        1.08      4.36 o 
  -6  14   2       15.26       16.10      2.66 o 
  -5  14   2       55.16       49.19      3.22 o 
  -4  14   2       33.05       38.62      2.67 o 
  -3  14   2       38.75       50.27      2.72 o 
  -2  14   2       32.19       38.75      2.39 o 
  -1  14   2       96.86       95.21      3.32 o 
   0  14   2       47.18       45.79      1.80 o 
   1  14   2        1.67        2.71      3.19 o 
   2  14   2      187.03      165.52      4.36 o 
   3  14   2       66.31       68.17      3.14 o 
   4  14   2        1.71        0.00      2.98 o 
   5  14   2       13.32       14.39      2.37 o 
   6  14   2       20.15       13.80      2.70 o 
   7  14   2        1.55        0.00      4.30 o 
   8  14   2        0.22        0.00      4.73 o 
  -8  15   2        4.80        7.41      4.73 o 
  -7  15   2        2.23        4.61      4.43 o 
  -6  15   2        0.59        4.74      3.84 o 
  -5  15   2        0.64        0.00      4.21 o 
  -4  15   2       27.65       31.72      2.53 o 
  -3  15   2       21.48       27.89      2.31 o 
  -2  15   2       29.02       34.13      2.33 o 
  -1  15   2       66.84       56.71      2.79 o 
   0  15   2      260.20      252.57      4.16 o 
   1  15   2      106.80      101.18      3.36 o 
   2  15   2      171.09      157.39      4.31 o 
   3  15   2      240.36      247.34      5.58 o 
   4  15   2        3.62        3.84      3.41 o 
   5  15   2        9.39        9.53      2.21 o 
   6  15   2        3.21        3.85      3.74 o 
   7  15   2        1.74        2.56      4.02 o 
   8  15   2        0.10        0.00      4.54 o 
  -8  16   2       12.18        5.02      5.67 o 
  -7  16   2        9.72        0.00      5.49 o 
  -6  16   2        7.59        2.08      4.64 o 
  -5  16   2       30.44       34.18      3.21 o 
  -4  16   2        6.61        9.44      1.99 o 
  -3  16   2       10.28       12.98      2.25 o 
  -2  16   2       10.88        4.49      3.63 o 
  -1  16   2      108.72       98.55      3.62 o 
   0  16   2       17.73       18.99      1.56 o 
   1  16   2       14.89       12.34      2.22 o 
   2  16   2       24.86       27.19      2.41 o 
   3  16   2       60.45       63.78      3.41 o 
   4  16   2       11.23       11.85      2.39 o 
   5  16   2        2.24        5.40      3.52 o 
   6  16   2        9.90        8.68      4.38 o 
   7  16   2        3.09        0.00      5.11 o 
  -8  17   2        0.66        4.90      4.67 o 
  -7  17   2        7.13       14.38      3.10 o 
  -6  17   2       18.38       16.60      2.93 o 
  -5  17   2        1.63        2.42      4.08 o 
  -4  17   2       21.07       22.29      2.64 o 
  -3  17   2       32.39       36.49      2.89 o 
  -2  17   2       13.09       11.69      2.17 o 
  -1  17   2       81.56       70.58      3.62 o 
   0  17   2       29.50       32.45      1.80 o 
   1  17   2        6.48        2.83      3.39 o 
   2  17   2       31.19       30.05      2.50 o 
   3  17   2       57.39       54.52      3.39 o 
   4  17   2        6.31        1.54      3.58 o 
   5  17   2        0.19        2.72      3.60 o 
   6  17   2        4.13        5.92      4.29 o 
   7  17   2        3.11        0.00      5.22 o 
  -7  18   2       11.12       10.18      5.39 o 
  -6  18   2        1.24        3.06      4.18 o 
  -5  18   2        5.33       11.45      2.44 o 
  -4  18   2       16.97       21.87      2.58 o 
  -3  18   2        0.46        0.00      3.86 o 
  -2  18   2        2.94        0.82      3.88 o 
  -1  18   2       71.68       59.44      3.43 o 
   0  18   2       13.47       12.35      1.52 o 
   1  18   2       22.37       20.68      2.34 o 
   2  18   2       42.29       40.44      3.18 o 
   3  18   2        7.48        8.49      2.19 o 
   4  18   2        1.38        0.00      4.14 o 
   5  18   2        2.57        0.25      4.21 o 
   6  18   2        6.99        3.98      4.87 o 
   7  18   2        2.91        7.52      2.84 o 
  -7  19   2        8.34        7.82      5.34 o 
  -6  19   2       22.29       23.89      3.69 o 
  -5  19   2        4.04        4.05      4.51 o 
  -4  19   2       10.76       16.04      2.59 o 
  -3  19   2       17.93       20.68      2.85 o 
  -2  19   2       31.95       25.55      2.83 o 
  -1  19   2        3.25        0.00      4.01 o 
   0  19   2       25.63       21.31      1.92 o 
   1  19   2       14.86       15.73      2.37 o 
   2  19   2       38.01       33.97      2.99 o 
   3  19   2        5.53        7.21      3.72 o 
   4  19   2        8.47       12.73      2.36 o 
   5  19   2       17.37       12.55      5.12 o 
   6  19   2        0.91        0.00      4.88 o 
  -7  20   2        3.47        1.69      5.28 o 
  -6  20   2        7.73        0.84      5.81 o 
  -5  20   2        3.15        8.67      4.38 o 
  -4  20   2        5.39        6.44      4.51 o 
  -3  20   2        8.69        2.02      4.59 o 
  -2  20   2        3.59        2.07      3.95 o 
  -1  20   2        4.31        7.58      2.19 o 
   0  20   2        4.43        3.34      2.71 o 
   1  20   2        4.98        6.60      3.66 o 
   2  20   2       20.32       22.24      2.94 o 
   3  20   2       12.44       11.39      2.95 o 
   4  20   2       12.59        8.05      4.54 o 
   5  20   2        6.00        3.57      4.57 o 
   6  20   2        1.12        4.34      4.42 o 
  -6  21   2       20.96       27.28      4.10 o 
  -5  21   2       18.32       28.53      3.73 o 
  -4  21   2        1.44        2.78      4.52 o 
  -3  21   2        0.53        2.99      4.24 o 
  -2  21   2        1.75        1.32      4.33 o 
  -1  21   2       10.95        6.64      4.69 o 
   0  21   2        3.17        2.27      2.82 o 
   1  21   2        2.54        0.00      4.34 o 
   2  21   2       14.99       14.67      2.56 o 
   3  21   2       15.84       18.44      2.79 o 
   4  21   2        3.87        4.77      4.13 o 
   5  21   2        1.10        0.00      4.64 o 
  -6  22   2        0.99        1.69      5.35 o 
  -5  22   2       12.79       16.57      3.63 o 
  -4  22   2        0.16        1.33      4.58 o 
  -3  22   2        0.54        0.00      4.82 o 
  -2  22   2        5.94        7.63      4.37 o 
  -1  22   2        4.56        0.48      4.61 o 
   0  22   2       14.70       17.75      2.54 o 
   1  22   2        2.09        6.47      4.12 o 
   2  22   2       10.19        6.25      4.82 o 
   3  22   2        2.63        0.00      4.35 o 
   4  22   2        2.71        6.95      4.53 o 
   5  22   2        0.19        1.51      4.25 o 
  -5  23   2       10.56        8.34      6.04 o 
  -4  23   2       13.42        5.50      6.14 o 
  -3  23   2       11.98        1.76      5.75 o 
  -2  23   2        4.34        5.63      4.41 o 
  -1  23   2        5.74        5.50      4.61 o 
   0  23   2        3.33        2.83      3.08 o 
   1  23   2       17.18       20.48      3.07 o 
   2  23   2       19.03       19.88      3.54 o 
   3  23   2        3.90        8.57      2.77 o 
   4  23   2        7.42        9.85      3.24 o 
  -4  24   2       11.86        4.75      6.20 o 
  -3  24   2        9.73        6.43      5.78 o 
  -2  24   2        2.00        0.00      4.75 o 
  -1  24   2        2.27        2.31      4.86 o 
   0  24   2        0.16        0.00      3.23 o 
   1  24   2        2.54        8.72      3.10 o 
   2  24   2        0.01        0.67      4.63 o 
   3  24   2        0.17        0.00      4.66 o 
   4  24   2        6.18        2.12      5.14 o 
  -3  25   2        9.84        6.49      6.32 o 
  -2  25   2        1.81        0.00      5.20 o 
  -1  25   2        2.60        1.73      5.20 o 
   0  25   2        1.76        2.81      3.59 o 
   1  25   2        7.04        6.92      4.75 o 
   2  25   2        1.27        6.84      4.32 o 
   3  25   2        5.24        0.00      4.84 o 
  -2  26   2        4.71        5.50      5.54 o 
  -1  26   2        0.47        0.00      5.23 o 
   0  26   2        8.12        2.43      5.22 o 
   1  26   2        1.86        1.19      4.99 o 
 -10   0   3        2.77        0.00      4.86 o 
  -9   0   3        0.99        1.84      3.46 o 
  -8   0   3        2.69        0.00      3.70 o 
  -7   0   3        3.37        3.59      2.82 o 
  -6   0   3        7.81       12.34      1.57 o 
  -5   0   3       15.73       13.59      1.49 o 
  -4   0   3       54.75       61.81      1.99 o 
  -3   0   3     7484.87     7875.79     71.60 o 
  -2   0   3      992.12      972.31      5.70 o 
  -1   0   3      207.36      204.92      2.47 o 
   0   0   3      109.54      105.74      1.26 o 
   1   0   3     1545.56     1595.36      5.03 o 
   2   0   3       10.40       10.69      1.10 o 
   3   0   3       15.04       17.61      1.30 o 
   4   0   3        4.51        2.31      2.20 o 
   5   0   3       25.07       25.74      2.38 o 
   6   0   3       71.06       65.71      3.24 o 
   7   0   3        5.40        4.46      1.97 o 
   8   0   3        0.82        2.54      3.85 o 
   9   0   3        4.58        0.42      4.64 o 
 -10   1   3        4.07        1.87      4.34 o 
  -9   1   3        4.27        3.46      3.64 o 
  -8   1   3       29.13       26.63      2.56 o 
  -7   1   3       15.12       17.51      2.08 o 
  -6   1   3       41.31       38.46      2.28 o 
  -5   1   3      104.44       95.87      2.74 o 
  -4   1   3       63.03       75.36      2.21 o 
  -3   1   3      323.27      321.52      2.50 o 
  -2   1   3      207.38      194.08      2.54 o 
  -1   1   3      316.45      292.37      2.89 o 
   0   1   3      654.92      560.18     12.71 o 
   1   1   3     1981.09     1902.12     99.49 o 
   2   1   3      938.50      977.66      6.34 o 
   3   1   3      110.99      120.91      3.34 o 
   4   1   3      119.69      114.25      2.97 o 
   5   1   3       14.45       17.36      1.89 o 
   6   1   3        1.31        0.17      3.04 o 
   7   1   3        3.39        1.44      3.50 o 
   8   1   3       10.48        9.68      2.47 o 
   9   1   3        0.77        0.00      4.19 o 
 -10   2   3        1.83        0.00      4.62 o 
  -9   2   3        1.26        5.20      2.17 o 
  -8   2   3       13.72       16.05      2.15 o 
  -7   2   3       52.55       52.12      3.00 o 
  -6   2   3       51.65       50.82      2.63 o 
  -5   2   3      230.21      205.73      3.82 o 
  -4   2   3      159.64      174.45      3.17 o 
  -3   2   3      885.10      935.69      8.37 o 
  -2   2   3     1291.71     1345.29      6.69 o 
  -1   2   3     1440.96     1309.23      6.19 o 
   0   2   3     4162.23     4029.13    114.20 o 
   1   2   3     1934.82     1933.83     22.29 o 
   2   2   3      242.86      254.70      3.34 o 
   3   2   3      137.84      139.71      2.87 o 
   4   2   3       35.39       33.46      1.88 o 
   5   2   3       66.76       70.41      2.81 o 
   6   2   3       13.01       11.76      3.36 o 
   7   2   3        2.33        0.21      3.36 o 
   8   2   3        4.72        2.19      4.14 o 
   9   2   3        2.31        0.00      4.45 o 
 -10   3   3        0.39        0.00      4.58 o 
  -9   3   3        5.39        7.81      2.33 o 
  -8   3   3        1.97        6.00      1.85 o 
  -7   3   3       24.07       25.45      2.53 o 
  -6   3   3      194.42      155.80      3.91 o 
  -5   3   3      130.12      124.50      3.12 o 
  -4   3   3      258.20      233.89      3.76 o 
  -3   3   3      638.49      689.54      5.47 o 
  -2   3   3     1130.76     1036.47      6.10 o 
  -1   3   3     1618.89     1539.94      6.97 o 
   0   3   3     1363.12     1303.22     30.94 o 
   1   3   3     1977.19     1983.10     94.55 o 
   2   3   3       37.04       41.95      1.66 o 
   3   3   3       69.82       72.91      2.20 o 
   4   3   3      112.19      115.96      3.96 o 
   5   3   3       15.97        9.93      3.45 o 
   6   3   3        7.20        4.40      3.15 o 
   7   3   3        3.21        5.22      3.37 o 
   8   3   3       12.44       14.21      4.24 o 
   9   3   3        2.14        0.00      4.52 o 
 -10   4   3        1.26        3.80      4.15 o 
  -9   4   3        8.65        3.65      4.58 o 
  -8   4   3        5.60        7.86      2.07 o 
  -7   4   3      159.43      143.70      4.55 o 
  -6   4   3       89.87       86.22      3.25 o 
  -5   4   3      164.10      154.82      3.57 o 
  -4   4   3       50.76       48.59      1.95 o 
  -3   4   3       98.89      113.67      2.46 o 
  -2   4   3      562.52      575.40      4.69 o 
  -1   4   3      693.72      688.44      4.81 o 
   0   4   3     1341.34     1283.35     35.00 o 
   1   4   3      720.47      766.42      5.34 o 
   2   4   3       94.50      102.17      2.33 o 
   3   4   3       19.76       19.38      1.45 o 
   4   4   3      129.43      137.58      3.50 o 
   5   4   3        7.28       11.44      1.78 o 
   6   4   3       19.70       20.57      2.23 o 
   7   4   3       18.63       18.01      2.50 o 
   8   4   3       10.43        7.14      2.69 o 
   9   4   3        4.00        2.73      4.77 o 
 -10   5   3        0.68        3.10      4.18 o 
  -9   5   3        1.71        0.26      3.77 o 
  -8   5   3        7.68        7.20      2.13 o 
  -7   5   3       19.79       21.05      2.42 o 
  -6   5   3       80.42       74.35      3.13 o 
  -5   5   3       22.29       22.62      2.05 o 
  -4   5   3       19.27       19.14      1.62 o 
  -3   5   3       21.94       30.18      1.53 o 
  -2   5   3      469.39      529.14      4.72 o 
  -1   5   3      238.31      243.17      3.07 o 
   0   5   3     2026.80     2220.65     46.99 o 
   1   5   3     1324.08     1382.05      7.60 o 
   2   5   3      468.31      512.53      4.96 o 
   3   5   3        6.72        6.51      1.09 o 
   4   5   3       78.13       80.15      2.76 o 
   5   5   3        8.65        8.58      2.97 o 
   6   5   3        4.87        7.64      1.92 o 
   7   5   3        8.65       10.34      2.13 o 
   8   5   3        1.39        3.26      3.93 o 
   9   5   3        1.21        0.00      4.86 o 
 -10   6   3       14.18       15.39      5.39 o 
  -9   6   3        9.34       10.58      2.39 o 
  -8   6   3        5.77        1.97      3.77 o 
  -7   6   3        0.04        0.00      3.66 o 
  -6   6   3      344.06      342.93      6.11 o 
  -5   6   3      155.77      144.50      3.73 o 
  -4   6   3       62.42       68.48      2.35 o 
  -3   6   3      256.37      263.00      3.77 o 
  -2   6   3      679.08      753.29      5.80 o 
  -1   6   3       34.53       34.05      1.45 o 
   0   6   3      450.72      472.08     25.02 o 
   1   6   3       16.24       17.44      0.88 o 
   2   6   3       23.82       20.42      1.38 o 
   3   6   3        4.62        6.08      1.36 o 
   4   6   3       83.05       86.50      2.84 o 
   5   6   3        5.83        7.00      1.80 o 
   6   6   3       10.93       10.49      2.05 o 
   7   6   3        4.04        8.33      2.12 o 
   8   6   3        2.92        0.00      4.34 o 
   9   6   3       11.29       16.82      4.63 o 
 -10   7   3        0.65        5.75      4.17 o 
  -9   7   3        0.67        1.18      4.03 o 
  -8   7   3       17.20        8.48      4.43 o 
  -7   7   3       23.21       22.49      2.64 o 
  -6   7   3       52.63       51.28      2.98 o 
  -5   7   3       23.23       20.95      1.98 o 
  -4   7   3      142.52      126.88      3.20 o 
  -3   7   3        8.10        9.07      1.26 o 
  -2   7   3       17.72       18.85      1.41 o 
  -1   7   3      171.84      180.92      3.02 o 
   0   7   3      158.48      163.52     15.07 o 
   1   7   3      124.28      142.01      1.94 o 
   2   7   3       34.53       35.32      1.69 o 
   3   7   3       50.81       54.02      2.16 o 
   4   7   3       23.64       22.45      1.87 o 
   5   7   3       24.99       26.57      3.62 o 
   6   7   3        5.35        2.01      3.42 o 
   7   7   3        0.32        2.11      3.25 o 
   8   7   3        2.14        0.00      4.35 o 
   9   7   3        0.50        2.69      4.15 o 
 -10   8   3        6.13        1.23      5.00 o 
  -9   8   3        7.30        7.74      2.74 o 
  -8   8   3        4.55        2.86      4.15 o 
  -7   8   3        4.31        5.34      3.56 o 
  -6   8   3       74.23       76.76      3.43 o 
  -5   8   3      168.92      167.19      3.98 o 
  -4   8   3       27.28       23.89      1.94 o 
  -3   8   3       33.24       32.66      1.83 o 
  -2   8   3      231.29      263.58      3.89 o 
  -1   8   3       67.28       70.45      2.20 o 
   0   8   3       74.38       78.49      4.33 o 
   1   8   3      150.13      158.57      2.19 o 
   2   8   3       71.95       69.21      2.41 o 
   3   8   3       16.27       14.86      1.50 o 
   4   8   3       18.52       18.40      1.88 o 
   5   8   3       16.99       14.19      2.00 o 
   6   8   3        8.05        7.26      3.46 o 
   7   8   3       19.00       15.56      4.24 o 
   8   8   3        5.59        5.14      4.23 o 
   9   8   3        0.32        1.06      4.01 o 
 -10   9   3        1.58        3.13      4.90 o 
  -9   9   3        2.72        5.39      2.51 o 
  -8   9   3        2.18        5.17      3.61 o 
  -7   9   3        3.94        0.00      3.60 o 
  -6   9   3       11.95       10.95      2.12 o 
  -5   9   3       16.31       19.78      2.02 o 
  -4   9   3      260.63      266.78      4.66 o 
  -3   9   3       72.56       64.87      2.30 o 
  -2   9   3       83.67      106.16      2.81 o 
  -1   9   3      221.47      212.96      3.56 o 
   0   9   3      189.50      216.15     16.91 o 
   1   9   3      171.17      196.47      3.42 o 
   2   9   3       57.21       55.01      2.28 o 
   3   9   3      164.89      181.78      3.91 o 
   4   9   3        1.40        0.00      2.85 o 
   5   9   3        4.88        5.26      2.72 o 
   6   9   3        4.73        0.10      3.68 o 
   7   9   3        0.87        0.82      3.68 o 
   8   9   3        0.81        2.69      3.95 o 
   9   9   3        1.40        0.93      4.35 o 
  -9  10   3        0.29        0.00      4.19 o 
  -8  10   3        2.45        0.00      4.17 o 
  -7  10   3        6.19        4.03      3.68 o 
  -6  10   3        1.87        4.29      3.16 o 
  -5  10   3       26.39       29.70      2.55 o 
  -4  10   3      180.95      182.46      4.19 o 
  -3  10   3        9.92        7.89      2.65 o 
  -2  10   3      114.88      119.81      2.96 o 
  -1  10   3      557.54      579.75      6.17 o 
   0  10   3      248.26      265.28      7.32 o 
   1  10   3       72.86       72.36      2.38 o 
   2  10   3        6.47        8.64      1.47 o 
   3  10   3       22.96       22.03      1.89 o 
   4  10   3       78.04       72.01      3.03 o 
   5  10   3       11.13        9.56      1.91 o 
   6  10   3       23.71       24.55      2.73 o 
   7  10   3        8.87        4.19      4.16 o 
   8  10   3        0.05        0.00      4.77 o 
  -9  11   3        0.32        6.49      2.50 o 
  -8  11   3        0.66        6.11      3.59 o 
  -7  11   3        2.41        0.00      3.77 o 
  -6  11   3       43.12       34.56      3.06 o 
  -5  11   3      115.81      102.39      3.80 o 
  -4  11   3       61.38       67.49      2.98 o 
  -3  11   3       66.59       63.14      2.64 o 
  -2  11   3        6.55        8.93      2.89 o 
  -1  11   3       18.96       20.85      1.70 o 
   0  11   3      447.71      456.68     14.93 o 
   1  11   3      146.19      153.77      3.37 o 
   2  11   3      205.45      201.18      4.15 o 
   3  11   3       67.80       77.52      3.01 o 
   4  11   3        4.93        2.72      3.08 o 
   5  11   3        2.78        5.64      3.04 o 
   6  11   3       46.80       39.29      5.14 o 
   7  11   3       10.72        2.34      4.62 o 
   8  11   3        2.75        0.00      5.16 o 
  -9  12   3        0.51        5.17      4.06 o 
  -8  12   3       16.86       12.62      5.05 o 
  -7  12   3        2.13        4.45      3.46 o 
  -6  12   3        9.29        7.87      3.68 o 
  -5  12   3       48.82       45.89      2.93 o 
  -4  12   3      175.89      168.94      4.42 o 
  -3  12   3      187.69      170.66      4.07 o 
  -2  12   3      170.33      190.26      4.04 o 
  -1  12   3       97.86      101.83      3.12 o 
   0  12   3      227.51      226.39      3.00 o 
   1  12   3      804.76      800.95      7.84 o 
   2  12   3      550.86      523.68      7.05 o 
   3  12   3       68.18       64.71      3.00 o 
   4  12   3        4.68        6.94      1.62 o 
   5  12   3        3.47        3.72      1.92 o 
   6  12   3       13.13        9.81      2.62 o 
   7  12   3        7.61        7.00      3.87 o 
   8  12   3        1.90        0.00      4.31 o 
  -9  13   3        3.75        0.00      5.23 o 
  -8  13   3        9.39       18.16      2.51 o 
  -7  13   3        0.53        0.00      4.07 o 
  -6  13   3        9.93       10.06      3.79 o 
  -5  13   3        2.39        0.00      3.79 o 
  -4  13   3       81.51       80.02      3.61 o 
  -3  13   3       13.20       14.20      2.19 o 
  -2  13   3       11.32        9.92      1.79 o 
  -1  13   3       16.15       16.94      2.09 o 
   0  13   3       12.21       11.81      1.45 o 
   1  13   3       78.40       75.57      3.11 o 
   2  13   3      100.41      101.34      3.45 o 
   3  13   3       32.49       36.39      2.46 o 
   4  13   3       33.54       33.92      2.61 o 
   5  13   3        9.98        7.37      2.02 o 
   6  13   3        5.35        4.55      4.01 o 
   7  13   3        1.67        0.00      4.11 o 
   8  13   3        0.72        0.00      4.57 o 
  -9  14   3        0.85        1.40      4.63 o 
  -8  14   3        0.73       10.06      2.42 o 
  -7  14   3        0.38        4.45      3.85 o 
  -6  14   3        6.43        6.27      3.64 o 
  -5  14   3        1.96        0.00      3.72 o 
  -4  14   3        0.66        0.00      3.35 o 
  -3  14   3       93.67       98.38      3.50 o 
  -2  14   3       52.37       59.20      2.70 o 
  -1  14   3       34.89       35.16      2.27 o 
   0  14   3      352.49      322.57     21.85 o 
   1  14   3      525.11      509.64      6.90 o 
   2  14   3      227.29      191.58      4.51 o 
   3  14   3       48.26       55.08      2.84 o 
   4  14   3        6.39        7.80      1.90 o 
   5  14   3        7.00        2.47      4.03 o 
   6  14   3        8.98        8.64      2.52 o 
   7  14   3        0.29        0.00      4.32 o 
   8  14   3        1.00        0.00      4.93 o 
  -8  15   3        3.81        2.43      4.98 o 
  -7  15   3        3.96        7.33      2.45 o 
  -6  15   3        3.15        1.00      4.11 o 
  -5  15   3       37.04       44.25      2.94 o 
  -4  15   3       21.75       22.71      2.52 o 
  -3  15   3       32.48       27.93      2.68 o 
  -2  15   3       49.48       48.69      2.71 o 
  -1  15   3       52.99       46.80      2.77 o 
   0  15   3      377.43      371.11      7.14 o 
   1  15   3      133.94      131.81      4.01 o 
   2  15   3        5.99        2.26      3.57 o 
   3  15   3       38.12       42.29      2.65 o 
   4  15   3       47.76       45.91      3.02 o 
   5  15   3        4.06        7.23      2.21 o 
   6  15   3        0.18        2.53      3.57 o 
   7  15   3        2.36        5.49      4.39 o 
  -8  16   3        4.46        0.00      5.34 o 
  -7  16   3        5.12        9.01      2.89 o 
  -6  16   3       16.29       19.08      2.79 o 
  -5  16   3        1.52        2.96      3.75 o 
  -4  16   3        0.62        0.00      3.60 o 
  -3  16   3        3.54        0.18      3.47 o 
  -2  16   3       45.45       41.27      2.75 o 
  -1  16   3       24.43       23.58      2.62 o 
   0  16   3       21.81       23.26      1.71 o 
   1  16   3        8.38        9.15      2.07 o 
   2  16   3       32.70       31.72      2.62 o 
   3  16   3       61.46       56.13      3.50 o 
   4  16   3        2.39        1.73      3.69 o 
   5  16   3        2.37        5.31      3.63 o 
   6  16   3        0.20        0.00      4.17 o 
   7  16   3        0.70        3.65      4.37 o 
  -8  17   3        9.97        8.28      5.93 o 
  -7  17   3        5.34        2.72      4.87 o 
  -6  17   3        3.09        0.00      4.68 o 
  -5  17   3        3.93        3.01      4.23 o 
  -4  17   3        7.08        5.19      4.00 o 
  -3  17   3        8.33        4.55      4.27 o 
  -2  17   3        4.87        1.66      3.75 o 
  -1  17   3      151.27      168.20      5.03 o 
   0  17   3        6.67        2.80      2.52 o 
   1  17   3        2.57        0.00      3.33 o 
   2  17   3       33.70       36.29      2.79 o 
   3  17   3       11.57       12.09      2.22 o 
   4  17   3       33.42       25.33      3.15 o 
   5  17   3        0.75        0.00      4.18 o 
   6  17   3        0.95        5.48      4.00 o 
   7  17   3        5.07        6.35      4.64 o 
  -7  18   3        7.07        9.94      4.82 o 
  -6  18   3        4.17        1.80      4.59 o 
  -5  18   3        0.52        0.00      4.45 o 
  -4  18   3        1.38        1.94      4.20 o 
  -3  18   3        3.22        6.95      2.30 o 
  -2  18   3        4.71        2.98      3.86 o 
  -1  18   3       23.81       31.53      3.04 o 
   0  18   3       10.63        9.80      2.31 o 
   1  18   3        8.95       10.96      2.19 o 
   2  18   3        8.25        6.64      3.94 o 
   3  18   3        5.55        5.14      3.72 o 
   4  18   3        2.69        0.00      3.93 o 
   5  18   3        8.01        7.98      2.76 o 
   6  18   3        1.38        0.00      4.64 o 
  -7  19   3        1.96        1.04      5.01 o 
  -6  19   3        1.40        3.50      5.00 o 
  -5  19   3       23.15       28.08      3.34 o 
  -4  19   3       24.62       29.73      3.15 o 
  -3  19   3        1.99        3.45      4.13 o 
  -2  19   3        3.94        3.78      3.66 o 
  -1  19   3       19.87       24.87      2.71 o 
   0  19   3       15.77       20.01      1.88 o 
   1  19   3       28.81       31.52      2.83 o 
   2  19   3        5.84        7.47      3.96 o 
   3  19   3       19.91       19.41      2.75 o 
   4  19   3        3.19        2.29      4.15 o 
   5  19   3        0.89        0.00      4.56 o 
   6  19   3        2.14        0.00      5.04 o 
  -7  20   3        2.49        5.86      4.65 o 
  -6  20   3       13.85       21.17      3.46 o 
  -5  20   3       10.87        4.71      5.51 o 
  -4  20   3        7.58        6.54      4.68 o 
  -3  20   3        9.78        9.85      2.59 o 
  -2  20   3        9.11        6.15      3.89 o 
  -1  20   3       10.29        9.94      2.43 o 
   0  20   3       29.99       33.52      2.46 o 
   1  20   3        1.80        6.95      3.57 o 
   2  20   3        1.59        2.07      1.96 o 
   3  20   3        2.09        6.11      3.67 o 
   4  20   3        4.74        3.80      4.17 o 
   5  20   3        2.06        5.42      4.00 o 
   6  20   3        2.99        0.00      5.27 o 
  -6  21   3        2.76        1.92      5.28 o 
  -5  21   3        2.79        0.00      5.32 o 
  -4  21   3        6.14        4.61      4.66 o 
  -3  21   3        5.54        1.22      4.74 o 
  -2  21   3       12.67       14.12      2.55 o 
  -1  21   3        3.44        6.48      4.00 o 
   0  21   3       18.64       21.61      2.08 o 
   1  21   3        8.47        8.40      2.74 o 
   2  21   3        4.93        2.93      4.62 o 
   3  21   3        0.18        0.00      4.17 o 
   4  21   3        1.18        0.80      4.53 o 
   5  21   3        0.68        0.00      4.90 o 
  -6  22   3        2.52        0.00      5.49 o 
  -5  22   3        7.14        8.30      3.52 o 
  -4  22   3        1.35        2.03      4.66 o 
  -3  22   3        7.85       11.51      2.97 o 
  -2  22   3        9.10       12.43      2.73 o 
  -1  22   3        6.54        1.85      4.60 o 
   0  22   3       16.25       15.93      2.17 o 
   1  22   3        8.30        4.86      4.58 o 
   2  22   3       12.34        8.20      4.62 o 
   3  22   3        0.09        1.55      4.08 o 
   4  22   3        2.63        0.00      4.56 o 
   5  22   3        0.34        0.00      4.63 o 
  -5  23   3        1.63        6.73      4.78 o 
  -4  23   3        9.48       12.13      5.79 o 
  -3  23   3        2.78        3.02      5.03 o 
  -2  23   3        9.46        8.88      3.09 o 
  -1  23   3        0.84        2.49      4.40 o 
   0  23   3       14.07        6.50      3.68 o 
   1  23   3        7.36        7.23      2.85 o 
   2  23   3        2.60        4.20      4.78 o 
   3  23   3        1.91        0.00      5.02 o 
   4  23   3        2.03        4.44      4.66 o 
  -4  24   3        3.02       11.66      3.60 o 
  -3  24   3        5.58       10.01      5.17 o 
  -2  24   3        2.53        2.97      4.55 o 
  -1  24   3        6.41        9.43      4.82 o 
   0  24   3       10.08       11.52      6.47 o 
   1  24   3       16.30       21.11      3.20 o 
   2  24   3        4.46        0.00      5.09 o 
   3  24   3        0.64        3.29      4.49 o 
  -3  25   3        5.50        4.44      5.86 o 
  -2  25   3       10.55        2.15      5.79 o 
  -1  25   3       10.00        7.49      3.75 o 
   0  25   3        2.19        3.97      3.69 o 
   1  25   3        0.02        0.00      4.67 o 
   2  25   3        4.30        0.00      5.43 o 
  -1  26   3        1.82        0.77      5.24 o 
   0  26   3        0.09        0.00      4.84 o 
 -10   0   4        8.05        9.74      2.53 o 
  -9   0   4        1.94        0.00      4.24 o 
  -8   0   4        8.69        4.68      3.39 o 
  -7   0   4        0.57        0.17      3.29 o 
  -6   0   4        5.71        4.57      1.75 o 
  -5   0   4       21.84       19.33      1.69 o 
  -4   0   4      307.11      288.45      4.22 o 
  -3   0   4      424.37      435.89      4.61 o 
  -2   0   4      102.15      102.48      2.15 o 
  -1   0   4        1.67        1.19      1.49 o 
   0   0   4       32.34       36.19      1.01 o 
   1   0   4     1214.58     1168.62      4.93 o 
   2   0   4      644.03      686.08      5.97 o 
   3   0   4      127.87      129.51      3.09 o 
   4   0   4       50.14       58.55      2.58 o 
   5   0   4       16.10       19.26      2.29 o 
   6   0   4       51.60       53.70      3.24 o 
   7   0   4        6.44        4.54      4.04 o 
   8   0   4        4.05        0.00      4.68 o 
   9   0   4        0.05        0.00      4.52 o 
 -10   1   4        1.87        0.00      4.17 o 
  -9   1   4        3.18        7.23      3.54 o 
  -8   1   4       30.54       25.05      2.73 o 
  -7   1   4       45.87       47.67      2.70 o 
  -6   1   4      112.05       99.96      3.47 o 
  -5   1   4       67.73       55.82      2.31 o 
  -4   1   4      665.54      602.35      5.98 o 
  -3   1   4     1677.95     1799.23      6.52 o 
  -2   1   4      407.79      397.67      4.00 o 
  -1   1   4      167.97      173.68      2.62 o 
   0   1   4      378.96      335.82      3.19 o 
   1   1   4       31.46       28.07      1.54 o 
   2   1   4      696.84      719.15      6.15 o 
   3   1   4        1.22        1.87      2.25 o 
   4   1   4       47.71       38.90      2.29 o 
   5   1   4        9.76       11.11      3.18 o 
   6   1   4        1.99        0.00      3.22 o 
   7   1   4        6.06        7.88      3.86 o 
   8   1   4        2.01        0.00      4.29 o 
   9   1   4        3.62        0.00      5.16 o 
 -10   2   4        0.42        0.00      4.51 o 
  -9   2   4        1.21        4.63      3.64 o 
  -8   2   4        3.21        0.00      3.48 o 
  -7   2   4       10.11       11.03      2.06 o 
  -6   2   4       16.12       11.87      1.97 o 
  -5   2   4       73.83       85.68      2.75 o 
  -4   2   4       91.94      100.65      2.64 o 
  -3   2   4      104.80      123.50      1.67 o 
  -2   2   4      705.34      702.68      5.43 o 
  -1   2   4        8.67        8.07      0.88 o 
   0   2   4       14.42       11.82      1.22 o 
   1   2   4      535.34      560.48     10.92 o 
   2   2   4      374.36      351.41      4.33 o 
   3   2   4      324.48      334.01      4.76 o 
   4   2   4      100.22      101.53      3.05 o 
   5   2   4       31.32       27.19      2.34 o 
   6   2   4        8.13        7.76      3.35 o 
   7   2   4        4.12        2.34      3.65 o 
   8   2   4        6.52        1.04      4.82 o 
   9   2   4        1.32        6.27      4.04 o 
 -10   3   4        5.53        6.27      4.55 o 
  -9   3   4       10.24       14.62      4.36 o 
  -8   3   4       11.25       11.75      3.96 o 
  -7   3   4       17.55       17.92      2.25 o 
  -6   3   4       78.26       71.71      2.87 o 
  -5   3   4      434.59      393.40      5.65 o 
  -4   3   4      258.09      246.97      4.03 o 
  -3   3   4       84.17       93.75      2.31 o 
  -2   3   4      340.23      318.59      3.70 o 
  -1   3   4       26.15       22.73      1.18 o 
   0   3   4      815.61      871.45     29.69 o 
   1   3   4      917.03     1004.85     31.96 o 
   2   3   4      348.78      381.81      4.56 o 
   3   3   4       38.85       36.48      1.90 o 
   4   3   4        0.97        2.16      2.36 o 
   5   3   4       10.97        9.27      1.78 o 
   6   3   4        6.10       10.99      2.91 o 
   7   3   4        8.21        5.39      4.06 o 
   8   3   4        9.76       15.64      4.28 o 
   9   3   4        2.06        0.00      4.75 o 
 -10   4   4        3.07        1.47      4.51 o 
  -9   4   4        4.27        0.00      4.17 o 
  -8   4   4       18.49       15.12      3.97 o 
  -7   4   4       22.47       16.75      2.55 o 
  -6   4   4       23.55       24.63      2.02 o 
  -5   4   4      322.32      316.94      5.16 o 
  -4   4   4       10.94        8.89      1.33 o 
  -3   4   4      127.41      137.15      2.80 o 
  -2   4   4       67.63       63.66      1.88 o 
  -1   4   4      156.68      149.12      2.62 o 
   0   4   4      687.35      676.10     29.69 o 
   1   4   4      507.36      568.41      5.16 o 
   2   4   4       75.81       78.12      2.55 o 
   3   4   4       11.43        9.60      1.43 o 
   4   4   4       48.54       46.75      2.36 o 
   5   4   4       42.27       46.26      2.82 o 
   6   4   4       13.83       16.64      2.22 o 
   7   4   4        3.33        7.26      3.68 o 
   8   4   4        0.87        6.84      3.86 o 
   9   4   4        3.16        3.18      4.82 o 
 -10   5   4        2.91        8.91      4.15 o 
  -9   5   4        0.84        0.00      4.33 o 
  -8   5   4        3.07        0.00      3.61 o 
  -7   5   4        9.30       11.24      3.31 o 
  -6   5   4      105.47       86.49      3.29 o 
  -5   5   4       50.58       47.84      2.48 o 
  -4   5   4       38.57       46.99      2.04 o 
  -3   5   4      166.78      189.87      3.45 o 
  -2   5   4       48.17       44.93      1.67 o 
  -1   5   4      170.99      189.97      3.12 o 
   0   5   4      267.29      262.37     15.12 o 
   1   5   4      182.91      207.88      2.36 o 
   2   5   4      351.87      341.14      4.58 o 
   3   5   4       17.50       20.13      1.58 o 
   4   5   4       23.79       27.67      1.86 o 
   5   5   4       64.92       56.59      4.78 o 
   6   5   4        6.40        4.08      1.92 o 
   7   5   4       10.66        8.51      4.00 o 
   8   5   4        2.01        6.38      3.90 o 
   9   5   4        5.01        7.93      2.88 o 
 -10   6   4        5.55       10.81      4.75 o 
  -9   6   4        9.85        6.93      3.91 o 
  -8   6   4       15.61       22.24      2.76 o 
  -7   6   4       27.06       31.29      2.65 o 
  -6   6   4       17.92        8.94      2.08 o 
  -5   6   4      424.10      407.52      5.99 o 
  -4   6   4       28.18       34.01      1.86 o 
  -3   6   4       99.94      105.83      2.65 o 
  -2   6   4        3.54        0.00      2.00 o 
  -1   6   4     3232.11     3501.37     13.21 o 
   0   6   4      148.08      163.90      6.80 o 
   1   6   4       32.48       30.39      1.08 o 
   2   6   4       27.82       24.59      1.73 o 
   3   6   4        4.36        3.49      2.21 o 
   4   6   4        2.03        4.32      2.52 o 
   5   6   4       48.23       55.59      3.07 o 
   6   6   4       26.48       31.61      2.99 o 
   7   6   4        1.70        3.74      3.33 o 
   8   6   4        4.08        7.29      2.48 o 
 -10   7   4        1.00        0.00      4.97 o 
  -9   7   4        8.01        2.39      4.58 o 
  -8   7   4        1.44        0.00      3.81 o 
  -7   7   4       18.21       26.28      2.53 o 
  -6   7   4       84.73       78.31      3.46 o 
  -5   7   4       10.62       12.70      1.95 o 
  -4   7   4       50.97       50.18      2.42 o 
  -3   7   4       67.92       57.73      2.14 o 
  -2   7   4      252.78      252.07      4.06 o 
  -1   7   4      190.39      203.67      3.44 o 
   0   7   4      336.03      325.32     10.48 o 
   1   7   4       52.52       48.66      1.60 o 
   2   7   4       79.51       89.53      2.64 o 
   3   7   4       44.04       41.96      2.19 o 
   4   7   4       66.57       65.58      2.90 o 
   5   7   4       42.30       44.41      2.76 o 
   6   7   4        7.47       13.59      3.45 o 
   7   7   4        5.91        1.90      4.13 o 
   8   7   4        4.21        6.25      2.52 o 
 -10   8   4        9.69       10.21      5.24 o 
  -9   8   4        5.45        5.15      4.47 o 
  -8   8   4        1.27        1.28      3.73 o 
  -7   8   4       10.76       12.97      2.15 o 
  -6   8   4       19.80       22.16      2.39 o 
  -5   8   4      466.88      449.47      6.71 o 
  -4   8   4      937.62      897.23      8.65 o 
  -3   8   4       71.96       66.63      2.39 o 
  -2   8   4      516.02      561.10      5.83 o 
  -1   8   4      595.30      559.06      5.79 o 
   0   8   4      223.99      220.03     10.02 o 
   1   8   4       43.82       41.72      1.39 o 
   2   8   4       58.35       55.47      2.29 o 
   3   8   4       51.74       47.57      2.30 o 
   4   8   4       27.80       27.39      2.18 o 
   5   8   4        8.01        8.95      1.90 o 
   6   8   4        6.69        0.00      3.61 o 
   7   8   4        0.67        2.79      3.56 o 
   8   8   4        2.11        0.00      4.56 o 
  -9   9   4        3.83        6.64      4.19 o 
  -8   9   4        5.26        7.07      2.18 o 
  -7   9   4        3.08        4.90      3.34 o 
  -6   9   4        4.01        3.45      3.04 o 
  -5   9   4       10.81        3.76      3.35 o 
  -4   9   4      864.61      822.22      8.34 o 
  -3   9   4      196.90      190.88      3.99 o 
  -2   9   4        6.30       10.66      1.43 o 
  -1   9   4       16.20       18.02      1.62 o 
   0   9   4      237.38      219.08     14.95 o 
   1   9   4       11.61       11.18      1.20 o 
   2   9   4       13.79        8.93      2.94 o 
   3   9   4      151.64      150.74      3.87 o 
   4   9   4       26.42       24.71      2.14 o 
   5   9   4       29.22       27.04      2.56 o 
   6   9   4        6.47        1.52      4.18 o 
   7   9   4       12.34       10.17      4.49 o 
   8   9   4        3.24        7.26      4.39 o 
  -9  10   4        1.49        6.94      4.08 o 
  -8  10   4       14.02       16.30      4.42 o 
  -7  10   4        2.05        0.00      4.24 o 
  -6  10   4        0.74        0.00      3.35 o 
  -5  10   4        7.57        9.88      1.93 o 
  -4  10   4      128.89      126.25      3.62 o 
  -3  10   4      187.90      177.14      4.00 o 
  -2  10   4       51.98       61.31      2.40 o 
  -1  10   4       10.42       12.37      1.48 o 
   0  10   4       28.21       26.25      1.31 o 
   1  10   4       11.34       13.71      1.50 o 
   2  10   4       88.32       77.31      2.88 o 
   3  10   4       48.24       45.50      2.55 o 
   4  10   4       23.41       26.09      2.31 o 
   5  10   4        8.71       10.44      2.15 o 
   6  10   4        1.68        1.57      3.49 o 
   7  10   4        0.46        0.00      4.24 o 
   8  10   4        2.30        6.10      4.09 o 
  -9  11   4        0.59        3.70      2.45 o 
  -8  11   4       19.78       19.86      3.20 o 
  -7  11   4        5.29        7.32      3.89 o 
  -6  11   4        1.12        0.00      3.51 o 
  -5  11   4       34.34       33.82      2.54 o 
  -4  11   4       61.08       65.10      3.18 o 
  -3  11   4      613.97      571.11      6.90 o 
  -2  11   4      133.62      139.82      3.60 o 
  -1  11   4       48.49       47.39      2.33 o 
   0  11   4       51.36       49.58      4.45 o 
   1  11   4      181.97      198.51      4.03 o 
   2  11   4       58.52       63.51      2.82 o 
   3  11   4       36.22       36.50      2.36 o 
   4  11   4       19.26       14.74      3.72 o 
   5  11   4        0.85        3.74      2.99 o 
   6  11   4        3.64        5.90      3.68 o 
   7  11   4        4.37        3.93      4.30 o 
   8  11   4        1.39        0.59      4.69 o 
  -9  12   4        0.98        0.00      4.70 o 
  -8  12   4        1.64        4.30      4.17 o 
  -7  12   4        4.27        6.23      3.82 o 
  -6  12   4       14.19        6.38      4.02 o 
  -5  12   4       89.00       84.59      3.88 o 
  -4  12   4      281.02      262.62      5.42 o 
  -3  12   4       89.75       96.72      3.48 o 
  -2  12   4       27.54       26.06      2.18 o 
  -1  12   4       78.27       71.25      2.93 o 
   0  12   4       29.82       25.04      1.46 o 
   1  12   4       63.75       59.43      2.74 o 
   2  12   4      164.53      156.14      4.26 o 
   3  12   4      105.33      103.72      3.67 o 
   4  12   4       17.02       13.09      2.26 o 
   5  12   4       11.59        4.64      3.98 o 
   6  12   4        8.81        6.34      4.28 o 
   7  12   4        6.94        5.79      4.39 o 
   8  12   4        4.48        0.61      4.57 o 
  -9  13   4        3.81        0.00      5.24 o 
  -8  13   4        1.38        4.04      4.24 o 
  -7  13   4        8.42        8.59      3.94 o 
  -6  13   4        7.47        7.09      2.25 o 
  -5  13   4        0.17        0.09      3.34 o 
  -4  13   4       14.19        7.38      3.95 o 
  -3  13   4       12.67       13.49      2.03 o 
  -2  13   4       58.32       58.25      2.68 o 
  -1  13   4       27.75       25.08      2.16 o 
   0  13   4        4.23        6.41      1.17 o 
   1  13   4       30.23       33.50      2.42 o 
   2  13   4       11.05       13.26      1.87 o 
   3  13   4       34.46       38.49      2.63 o 
   4  13   4        5.54        0.28      3.53 o 
   5  13   4        2.59        0.00      3.64 o 
   6  13   4        4.32        0.00      4.28 o 
   7  13   4        5.09        9.31      4.32 o 
  -9  14   4        1.67        0.00      5.17 o 
  -8  14   4        3.65        4.46      4.19 o 
  -7  14   4        9.30       10.41      2.67 o 
  -6  14   4        1.76        0.00      4.21 o 
  -5  14   4        3.11        3.72      3.48 o 
  -4  14   4       65.91       61.94      3.17 o 
  -3  14   4       36.96       35.00      2.57 o 
  -2  14   4        9.65        6.30      3.18 o 
  -1  14   4       83.90       78.10      3.32 o 
   0  14   4       45.23       46.65      1.92 o 
   1  14   4       22.38       25.36      2.24 o 
   2  14   4        7.68        8.72      1.89 o 
   3  14   4       13.17       14.08      2.30 o 
   4  14   4        9.05        6.64      3.68 o 
   5  14   4        4.63        7.15      2.64 o 
   6  14   4        5.31        2.31      4.48 o 
   7  14   4        5.14        6.88      4.27 o 
  -8  15   4        0.18        0.00      4.61 o 
  -7  15   4       19.26       21.62      3.00 o 
  -6  15   4        6.18        6.83      4.14 o 
  -5  15   4       13.10        7.21      4.27 o 
  -4  15   4       17.96        8.53      4.30 o 
  -3  15   4       75.58       61.98      3.33 o 
  -2  15   4       27.80       28.22      2.38 o 
  -1  15   4      142.71      124.56      4.51 o 
   0  15   4       75.55       70.39      2.21 o 
   1  15   4       18.36       16.26      2.22 o 
   2  15   4        4.37        9.45      1.73 o 
   3  15   4       24.29       22.47      2.57 o 
   4  15   4        2.36        1.13      3.62 o 
   5  15   4        3.37        3.23      3.81 o 
   6  15   4        2.07        6.54      3.70 o 
   7  15   4        3.06        7.25      4.56 o 
  -8  16   4        4.46        0.00      5.16 o 
  -7  16   4        2.10        6.36      4.68 o 
  -6  16   4        4.97        1.31      4.40 o 
  -5  16   4        2.72        0.00      4.06 o 
  -4  16   4       15.61       13.72      2.77 o 
  -3  16   4       53.02       51.30      3.07 o 
  -2  16   4       31.22       36.32      2.78 o 
  -1  16   4       28.25       32.58      2.49 o 
   0  16   4        2.30        2.93      2.28 o 
   1  16   4       33.56       37.52      2.66 o 
   2  16   4        2.94        4.67      3.32 o 
   3  16   4       12.26       13.20      2.19 o 
   4  16   4       14.43       17.17      2.64 o 
   5  16   4        4.89        5.50      3.96 o 
   6  16   4        1.63        0.00      4.34 o 
   7  16   4        2.38        0.00      4.93 o 
  -8  17   4        6.88        7.75      5.34 o 
  -7  17   4        7.15        0.00      5.39 o 
  -6  17   4        0.31        0.00      4.37 o 
  -5  17   4        2.03        0.00      4.68 o 
  -4  17   4       42.69       49.04      3.40 o 
  -3  17   4       26.57       29.79      3.04 o 
  -2  17   4        5.44        3.92      3.69 o 
  -1  17   4       11.13        9.37      2.29 o 
   0  17   4        1.30        1.16      2.34 o 
   1  17   4        0.15        1.20      3.06 o 
   2  17   4        2.08        1.85      3.27 o 
   3  17   4       10.17        6.58      4.22 o 
   4  17   4        4.88        4.67      3.92 o 
   5  17   4        1.72        3.66      3.98 o 
   6  17   4        1.93        4.28      2.41 o 
  -7  18   4        3.63        5.04      4.87 o 
  -6  18   4        0.37        3.17      2.46 o 
  -5  18   4       53.88       61.27      4.03 o 
  -4  18   4       38.07       34.25      3.13 o 
  -3  18   4       30.41       32.78      3.42 o 
  -2  18   4       26.69       27.82      2.57 o 
  -1  18   4        4.13        5.89      2.20 o 
   0  18   4        3.57        2.95      1.72 o 
   1  18   4        3.74        0.00      4.03 o 
   2  18   4        0.97        0.00      4.02 o 
   3  18   4        2.38        0.00      3.83 o 
   4  18   4       20.06        9.85      5.21 o 
   5  18   4        2.31        0.27      4.23 o 
   6  18   4        0.34        0.00      4.54 o 
  -7  19   4        3.14        8.85      4.99 o 
  -6  19   4        5.62        3.57      5.25 o 
  -5  19   4        1.62        0.00      5.23 o 
  -4  19   4        9.71       14.24      3.12 o 
  -3  19   4       23.26       23.87      3.12 o 
  -2  19   4       11.68       13.29      2.47 o 
  -1  19   4       15.16       10.84      2.70 o 
   0  19   4        7.65        9.54      2.51 o 
   1  19   4        5.80        6.18      2.21 o 
   2  19   4       13.79       13.86      2.91 o 
   3  19   4        2.80        0.00      4.31 o 
   4  19   4       12.69       15.88      2.91 o 
   5  19   4        5.63        7.48      2.52 o 
   6  19   4        0.80        0.00      4.24 o 
  -6  20   4        2.75        6.03      5.06 o 
  -5  20   4        4.89        7.35      4.73 o 
  -4  20   4       19.84       23.99      3.50 o 
  -3  20   4        0.00        0.00      4.34 o 
  -2  20   4        9.13        6.49      4.30 o 
  -1  20   4       12.15        8.48      4.44 o 
   0  20   4        0.84        0.52      2.84 o 
   1  20   4        3.07        5.72      3.82 o 
   2  20   4        0.13        2.90      3.85 o 
   3  20   4        2.37        4.84      3.77 o 
   4  20   4        1.77        0.00      4.03 o 
   5  20   4        0.66        0.00      4.77 o 
  -6  21   4        5.08        2.55      5.49 o 
  -5  21   4        3.34        3.94      4.68 o 
  -4  21   4        5.68        8.40      4.67 o 
  -3  21   4        1.22        0.00      4.45 o 
  -2  21   4        0.73        0.00      4.48 o 
  -1  21   4       10.09       12.86      4.24 o 
   0  21   4       23.39       25.87      2.68 o 
   1  21   4        2.55        7.39      3.97 o 
   2  21   4        2.08        0.00      4.48 o 
   3  21   4        6.66        7.78      4.48 o 
   4  21   4        1.10        2.37      4.09 o 
   5  21   4        3.45        7.93      4.40 o 
  -5  22   4        3.32        2.08      5.36 o 
  -4  22   4        3.40        4.01      5.14 o 
  -3  22   4        2.99        9.36      2.86 o 
  -2  22   4        4.01        3.46      4.39 o 
  -1  22   4        7.42        9.70      4.87 o 
   0  22   4       16.38       15.00      7.95 o 
   1  22   4       13.03       14.96      3.04 o 
   2  22   4        1.60        1.94      4.40 o 
   3  22   4        3.08        5.64      3.92 o 
   4  22   4        0.48        2.20      4.22 o 
  -5  23   4        2.68        2.33      5.36 o 
  -4  23   4       10.03       17.55      3.51 o 
  -3  23   4        0.83        0.00      5.10 o 
  -2  23   4        1.17        3.68      4.31 o 
  -1  23   4       15.42        8.66      5.60 o 
   0  23   4       14.94       16.37      2.32 o 
   1  23   4       13.04        5.89      4.95 o 
   2  23   4        9.39        4.10      5.18 o 
   3  23   4        0.63        3.39      4.36 o 
  -4  24   4        3.89        1.53      5.89 o 
  -3  24   4        3.02        4.60      4.81 o 
  -2  24   4        9.62        1.94      5.07 o 
  -1  24   4        2.82        0.00      5.38 o 
   0  24   4        0.42        3.06      3.33 o 
   1  24   4        3.60        8.21      4.59 o 
   2  24   4        3.68        7.91      4.45 o 
  -2  25   4        8.08       11.89      5.32 o 
  -1  25   4        0.53        0.00      5.85 o 
   0  25   4        6.24        4.74      3.62 o 
   1  25   4        6.32        6.12      4.65 o 
 -10   0   5        0.43        0.00      4.54 o 
  -9   0   5       21.05       16.71      5.07 o 
  -8   0   5        0.64        2.89      3.04 o 
  -7   0   5        1.51        5.65      2.83 o 
  -6   0   5        6.13        4.93      2.64 o 
  -5   0   5       14.76       10.38      1.53 o 
  -4   0   5        6.53        7.71      1.54 o 
  -3   0   5       68.65       53.62      1.91 o 
  -2   0   5      144.15      142.36      2.82 o 
  -1   0   5      452.18      408.57      4.50 o 
   0   0   5      168.68      168.79      2.10 o 
   1   0   5      932.34      896.19      4.93 o 
   2   0   5      240.05      202.88      3.99 o 
   3   0   5       83.40       90.67      3.10 o 
   4   0   5        0.48        0.00      3.28 o 
   5   0   5        0.69        0.00      3.45 o 
   6   0   5        1.92        2.98      3.33 o 
   7   0   5        0.01        1.68      3.44 o 
   8   0   5        2.78        9.65      2.63 o 
 -10   1   5        5.78        6.20      2.63 o 
  -9   1   5       12.84       13.17      2.53 o 
  -8   1   5       25.08       26.66      2.61 o 
  -7   1   5        8.78        4.84      3.12 o 
  -6   1   5       11.28       11.37      1.69 o 
  -5   1   5       33.05       38.99      2.31 o 
  -4   1   5        7.92        8.87      1.30 o 
  -3   1   5       64.93       69.14      1.56 o 
  -2   1   5      441.61      454.92      4.77 o 
  -1   1   5      279.68      263.29      3.59 o 
   0   1   5      241.76      241.17      4.00 o 
   1   1   5      278.24      293.77     11.25 o 
   2   1   5     1102.59     1118.96      8.52 o 
   3   1   5      588.74      582.65      8.44 o 
   4   1   5      165.40      172.19      5.49 o 
   5   1   5       14.61       20.38      2.16 o 
   6   1   5       15.11       15.25      3.99 o 
   7   1   5        2.36        8.52      2.25 o 
   8   1   5        0.38        5.44      2.55 o 
 -10   2   5        6.48        2.80      4.81 o 
  -9   2   5        7.22       10.49      2.58 o 
  -8   2   5       15.48       11.99      4.29 o 
  -7   2   5       23.74       22.20      2.60 o 
  -6   2   5       88.97       87.91      3.25 o 
  -5   2   5       71.95       65.20      2.69 o 
  -4   2   5       30.04       35.83      1.86 o 
  -3   2   5       16.76       18.27      2.39 o 
  -2   2   5        9.01        9.85      1.27 o 
  -1   2   5       36.78       38.84      1.68 o 
   0   2   5       48.25       43.92      2.10 o 
   1   2   5       95.27       94.66      3.08 o 
   2   2   5      528.62      503.22      5.74 o 
   3   2   5      155.83      157.47      3.62 o 
   4   2   5      185.13      186.38      4.53 o 
   5   2   5       17.63       20.65      2.31 o 
   6   2   5        3.45        0.00      3.35 o 
   7   2   5        8.10        5.42      3.99 o 
   8   2   5        2.02        3.88      4.29 o 
 -10   3   5        4.71        0.00      5.02 o 
  -9   3   5        4.20        7.34      3.72 o 
  -8   3   5       15.08       15.15      4.16 o 
  -7   3   5       22.38       28.34      2.45 o 
  -6   3   5       71.80       76.25      3.33 o 
  -5   3   5      115.46      102.72      3.17 o 
  -4   3   5      152.03      147.64      3.32 o 
  -3   3   5       16.33       15.88      1.32 o 
  -2   3   5      127.85      125.69      2.74 o 
  -1   3   5      111.39      128.17      2.64 o 
   0   3   5       68.23       63.34      1.65 o 
   1   3   5      180.28      192.24      4.37 o 
   2   3   5       33.88       35.73      1.93 o 
   3   3   5       15.00       14.08      2.77 o 
   4   3   5       27.97       33.47      2.43 o 
   5   3   5       23.60       28.62      3.90 o 
   6   3   5        4.08        5.02      3.22 o 
   7   3   5        3.96        5.98      2.18 o 
   8   3   5        1.17        0.00      4.26 o 
 -10   4   5        8.55        4.62      5.36 o 
  -9   4   5        2.27        0.00      4.53 o 
  -8   4   5       21.15       21.73      3.90 o 
  -7   4   5       36.85       41.43      2.93 o 
  -6   4   5       27.41       20.94      2.23 o 
  -5   4   5      143.50      135.55      3.60 o 
  -4   4   5       48.73       50.52      2.35 o 
  -3   4   5        6.76        7.25      1.25 o 
  -2   4   5      162.50      157.98      3.12 o 
  -1   4   5       50.01       59.45      2.03 o 
   0   4   5      121.84      119.54      4.80 o 
   1   4   5        2.07        1.21      1.45 o 
   2   4   5       17.86       19.09      1.57 o 
   3   4   5        8.85        3.20      2.87 o 
   4   4   5       70.66       71.18      3.12 o 
   5   4   5       40.92       41.65      2.81 o 
   6   4   5       17.85       21.05      2.63 o 
   7   4   5        0.30        4.41      3.43 o 
   8   4   5        0.05        4.22      4.00 o 
 -10   5   5       22.10       23.27      3.39 o 
  -9   5   5       36.23       38.03      3.73 o 
  -8   5   5       28.09       26.16      3.00 o 
  -7   5   5        6.08       10.34      2.15 o 
  -6   5   5      153.25      122.69      3.94 o 
  -5   5   5       20.28       18.15      1.86 o 
  -4   5   5       41.17       36.31      2.12 o 
  -3   5   5       23.76       22.39      1.79 o 
  -2   5   5       98.73       95.78      2.50 o 
  -1   5   5       45.95       50.11      1.96 o 
   0   5   5       12.64       14.14      1.00 o 
   1   5   5       68.48       75.97      1.75 o 
   2   5   5       81.31       84.81      2.68 o 
   3   5   5       58.94       63.93      2.54 o 
   4   5   5        8.98       10.25      1.68 o 
   5   5   5       17.82       19.12      3.66 o 
   6   5   5        0.06        0.11      3.23 o 
   7   5   5        1.45        0.00      4.45 o 
   8   5   5        0.56        1.99      4.08 o 
 -10   6   5        1.10        2.13      4.75 o 
  -9   6   5        8.86        9.73      4.92 o 
  -8   6   5        0.07        0.00      3.90 o 
  -7   6   5       26.82       31.83      2.82 o 
  -6   6   5      166.75      138.41      4.28 o 
  -5   6   5       32.74       29.53      2.71 o 
  -4   6   5       21.92       17.05      1.71 o 
  -3   6   5       94.10      105.87      2.84 o 
  -2   6   5       16.34       16.32      1.31 o 
  -1   6   5       53.08       52.54      2.10 o 
   0   6   5      195.37      190.76      8.81 o 
   1   6   5      279.98      255.02      7.10 o 
   2   6   5       40.39       42.76      2.08 o 
   3   6   5       18.25       16.54      1.75 o 
   4   6   5       37.37       34.89      2.57 o 
   5   6   5        4.60        3.73      3.28 o 
   6   6   5        1.97        3.17      3.54 o 
   7   6   5        0.27        0.00      3.96 o 
   8   6   5        1.56        0.00      4.24 o 
 -10   7   5        4.03        0.00      5.69 o 
  -9   7   5       41.83       50.88      3.98 o 
  -8   7   5       23.73       28.14      2.87 o 
  -7   7   5        7.55        0.80      3.81 o 
  -6   7   5       11.63        9.82      3.59 o 
  -5   7   5      581.37      543.63      7.45 o 
  -4   7   5      179.78      174.85      4.01 o 
  -3   7   5       45.35       39.04      2.13 o 
  -2   7   5       22.74       25.51      1.84 o 
  -1   7   5       32.85       28.95      1.78 o 
   0   7   5      150.82      143.94     14.08 o 
   1   7   5       20.36       25.52      1.74 o 
   2   7   5       46.83       45.66      2.21 o 
   3   7   5       43.89       43.91      2.45 o 
   4   7   5        9.49        9.41      1.95 o 
   5   7   5        5.95        2.20      3.27 o 
   6   7   5        7.01        8.19      2.17 o 
   7   7   5        0.25        0.00      4.10 o 
   8   7   5        0.09        1.90      4.03 o 
 -10   8   5       18.08       25.60      3.56 o 
  -9   8   5        2.84        4.56      4.48 o 
  -8   8   5        9.26       14.34      2.40 o 
  -7   8   5        2.63        1.85      3.31 o 
  -6   8   5       48.22       46.86      3.04 o 
  -5   8   5       88.16       88.31      3.52 o 
  -4   8   5      101.34      102.59      3.39 o 
  -3   8   5      167.27      149.55      3.62 o 
  -2   8   5        2.05        0.11      2.27 o 
  -1   8   5      246.03      248.25      4.23 o 
   0   8   5      177.76      176.38      4.35 o 
   1   8   5      280.98      265.11      3.27 o 
   2   8   5       15.36       15.38      1.61 o 
   3   8   5        2.73        3.18      2.55 o 
   4   8   5       16.02       14.34      1.89 o 
   5   8   5        2.83        5.36      1.88 o 
   6   8   5        2.50        1.95      3.46 o 
   7   8   5        1.49        0.00      4.51 o 
   8   8   5        2.62        5.63      4.08 o 
  -9   9   5        1.54        4.39      2.35 o 
  -8   9   5        0.09        0.00      4.12 o 
  -7   9   5       13.49       18.22      2.47 o 
  -6   9   5       65.12       69.04      3.42 o 
  -5   9   5      104.64      105.12      3.68 o 
  -4   9   5      171.93      176.53      4.33 o 
  -3   9   5      129.37      121.40      3.34 o 
  -2   9   5       89.64       87.55      2.74 o 
  -1   9   5      143.49      141.15      3.39 o 
   0   9   5       46.34       45.26      2.47 o 
   1   9   5       36.63       43.88      1.65 o 
   2   9   5       29.55       27.46      2.09 o 
   3   9   5       43.05       38.91      2.53 o 
   4   9   5       10.92        7.71      2.19 o 
   5   9   5        9.13        6.76      2.14 o 
   6   9   5        0.06        7.63      3.09 o 
   7   9   5       10.11       12.58      3.24 o 
   8   9   5        0.42        3.92      4.12 o 
  -9  10   5       10.21       14.80      3.15 o 
  -8  10   5       14.00       16.09      2.83 o 
  -7  10   5        3.53        3.27      3.87 o 
  -6  10   5       21.14       18.53      2.49 o 
  -5  10   5       63.58       67.44      3.07 o 
  -4  10   5       51.75       47.19      2.70 o 
  -3  10   5      208.27      181.41      4.45 o 
  -2  10   5        4.22        5.15      2.60 o 
  -1  10   5       71.70       74.01      2.74 o 
   0  10   5       30.75       27.45      2.42 o 
   1  10   5      108.47      102.72      3.28 o 
   2  10   5       82.18       79.44      3.11 o 
   3  10   5       12.74       13.27      1.92 o 
   4  10   5        8.05        8.68      1.97 o 
   5  10   5        3.47        0.00      3.54 o 
   6  10   5        3.84        5.34      2.47 o 
   7  10   5        1.84        0.00      4.72 o 
   8  10   5        3.07        4.00      4.53 o 
  -9  11   5        4.55        2.66      4.32 o 
  -8  11   5        3.06        2.85      4.35 o 
  -7  11   5       39.40       42.98      3.30 o 
  -6  11   5       24.21       26.62      2.45 o 
  -5  11   5       22.39       24.74      2.26 o 
  -4  11   5        2.65        3.04      3.20 o 
  -3  11   5      246.18      231.60      4.97 o 
  -2  11   5       73.84       74.70      2.88 o 
  -1  11   5        6.76        8.44      1.55 o 
   0  11   5       29.02       28.41      1.44 o 
   1  11   5       93.02       91.07      3.32 o 
   2  11   5       12.58       10.78      2.06 o 
   3  11   5       48.28       46.58      2.77 o 
   4  11   5       17.40       17.27      2.49 o 
   5  11   5        4.58        2.85      3.93 o 
   6  11   5        9.58        6.09      4.50 o 
   7  11   5        4.26        5.72      4.73 o 
  -9  12   5        2.57        0.00      4.81 o 
  -8  12   5        3.82        0.00      4.55 o 
  -7  12   5        5.81        5.95      4.13 o 
  -6  12   5        9.01        1.76      3.96 o 
  -5  12   5       59.99       57.40      3.35 o 
  -4  12   5       97.95       92.07      3.49 o 
  -3  12   5      197.95      183.51      4.67 o 
  -2  12   5       23.79       25.48      2.19 o 
  -1  12   5        8.24       11.14      1.86 o 
   0  12   5      144.70      135.98      2.71 o 
   1  12   5       12.03       10.04      1.92 o 
   2  12   5        8.37       11.72      1.92 o 
   3  12   5       14.05       14.06      2.03 o 
   4  12   5       38.07       44.92      3.12 o 
   5  12   5        1.58        1.82      3.66 o 
   6  12   5        6.62       12.14      2.61 o 
   7  12   5        6.78        1.86      5.17 o 
  -9  13   5        0.74        0.00      5.08 o 
  -8  13   5        0.51        0.00      2.31 o 
  -7  13   5        6.87        8.11      4.31 o 
  -6  13   5        1.02        0.00      4.22 o 
  -5  13   5        8.38        7.21      3.64 o 
  -4  13   5       11.32        5.24      3.79 o 
  -3  13   5       50.89       49.00      2.87 o 
  -2  13   5      167.37      167.08      4.29 o 
  -1  13   5      178.89      175.17      4.45 o 
   0  13   5      299.31      282.67      3.84 o 
   1  13   5       15.85       16.81      1.97 o 
   2  13   5       28.84       29.38      2.48 o 
   3  13   5        8.25        7.52      3.28 o 
   4  13   5        6.81       10.55      2.27 o 
   5  13   5        2.24        5.79      3.34 o 
   6  13   5        3.17        7.32      2.77 o 
   7  13   5        7.53        6.78      4.94 o 
  -8  14   5        4.10        4.41      4.99 o 
  -7  14   5        7.98        0.00      4.71 o 
  -6  14   5       19.71       25.16      2.94 o 
  -5  14   5        6.35        1.53      3.94 o 
  -4  14   5        5.48        8.61      3.40 o 
  -3  14   5        4.29        2.30      1.93 o 
  -2  14   5        7.85        8.21      2.02 o 
  -1  14   5        6.60        6.94      1.99 o 
   0  14   5       24.76       24.89      2.29 o 
   1  14   5       22.31       23.53      2.51 o 
   2  14   5       28.86       25.43      2.42 o 
   3  14   5        8.13        9.76      2.21 o 
   4  14   5        5.99        6.00      3.69 o 
   5  14   5        5.90        7.37      4.09 o 
   6  14   5        2.57        3.01      4.48 o 
   7  14   5        0.02        0.00      4.94 o 
  -8  15   5        0.61        5.08      2.91 o 
  -7  15   5        2.49        1.44      4.38 o 
  -6  15   5       29.29       29.17      3.20 o 
  -5  15   5        3.22        0.00      4.00 o 
  -4  15   5       17.29       17.98      2.62 o 
  -3  15   5       56.79       58.79      3.28 o 
  -2  15   5       56.24       56.03      3.05 o 
  -1  15   5       90.44       79.63      3.77 o 
   0  15   5      110.40      109.50      2.83 o 
   1  15   5        0.52        0.00      3.45 o 
   2  15   5       13.60       14.48      2.22 o 
   3  15   5       16.31       17.07      2.39 o 
   4  15   5       11.78        7.95      4.34 o 
   5  15   5        0.50        3.45      3.49 o 
   6  15   5       10.14        6.66      4.88 o 
  -8  16   5        0.42        0.00      4.72 o 
  -7  16   5       15.80        8.84      5.68 o 
  -6  16   5       21.13       24.29      3.40 o 
  -5  16   5        1.25        0.00      4.31 o 
  -4  16   5       48.59       51.12      3.47 o 
  -3  16   5       37.55       42.79      3.02 o 
  -2  16   5       30.38       31.64      2.65 o 
  -1  16   5       31.71       30.71      2.79 o 
   0  16   5       97.15       91.71      6.57 o 
   1  16   5        4.07        7.22      2.05 o 
   2  16   5        2.98        1.97      3.61 o 
   3  16   5        3.86        5.43      3.42 o 
   4  16   5       29.45       28.56      2.99 o 
   5  16   5        6.14        4.26      4.38 o 
   6  16   5        2.64        0.00      4.81 o 
  -7  17   5        1.27        2.83      4.29 o 
  -6  17   5       28.01       35.73      3.55 o 
  -5  17   5       57.23       56.07      3.81 o 
  -4  17   5       44.08       41.18      3.43 o 
  -3  17   5        4.46        2.80      4.09 o 
  -2  17   5       14.55       19.36      2.77 o 
  -1  17   5        1.37        3.18      3.45 o 
   0  17   5       12.46       13.58      4.40 o 
   1  17   5        1.45        0.00      3.63 o 
   2  17   5        0.08        0.00      3.82 o 
   3  17   5        6.86        9.45      2.40 o 
   4  17   5       11.99        8.75      4.48 o 
   5  17   5        0.62        0.00      4.34 o 
   6  17   5        0.52        2.43      4.29 o 
  -7  18   5        5.14        3.09      5.08 o 
  -6  18   5        1.95        6.73      4.46 o 
  -5  18   5        4.96        5.62      4.51 o 
  -4  18   5        2.23        5.79      3.94 o 
  -3  18   5       29.60       26.30      3.39 o 
  -2  18   5        5.31        8.33      2.51 o 
  -1  18   5       15.73       14.05      3.94 o 
   0  18   5        6.62        8.28      3.93 o 
   1  18   5       13.97       17.94      2.61 o 
   2  18   5        1.66        0.00      4.21 o 
   3  18   5        1.92        0.00      3.93 o 
   4  18   5        0.64        0.00      4.40 o 
   5  18   5        1.02        6.21      4.07 o 
  -7  19   5       18.29       25.62      4.03 o 
  -6  19   5        3.52        7.32      4.98 o 
  -5  19   5       34.80       40.37      3.74 o 
  -4  19   5       40.03       41.24      3.69 o 
  -3  19   5        5.27        0.00      4.54 o 
  -2  19   5        7.12        1.52      4.06 o 
  -1  19   5        0.22        1.23      3.60 o 
   0  19   5        3.27        3.48      2.60 o 
   1  19   5        0.70        3.47      3.52 o 
   2  19   5        0.37        6.51      3.81 o 
   3  19   5        4.48        2.68      4.15 o 
   4  19   5        0.43        0.00      4.00 o 
   5  19   5        0.07        1.35      4.38 o 
  -6  20   5       15.18       19.61      3.77 o 
  -5  20   5        7.27       10.52      2.90 o 
  -4  20   5       18.94       24.21      3.38 o 
  -3  20   5        0.04        0.00      4.54 o 
  -2  20   5        5.34        3.51      2.41 o 
  -1  20   5        3.89        6.78      4.01 o 
   0  20   5        1.77        0.00      3.11 o 
   1  20   5        2.26        2.01      4.13 o 
   2  20   5        1.92        5.76      3.94 o 
   3  20   5        3.91        2.05      4.18 o 
   4  20   5        0.25        0.00      4.38 o 
  -6  21   5        0.20        0.00      6.10 o 
  -5  21   5        2.53        1.73      4.84 o 
  -4  21   5        7.95        7.46      5.14 o 
  -3  21   5       24.20       25.19      3.44 o 
  -2  21   5        0.82        0.00      4.26 o 
  -1  21   5        0.85        2.02      3.82 o 
   0  21   5        0.07        0.00      3.22 o 
   1  21   5        3.54        6.65      4.17 o 
   2  21   5        0.17        1.42      3.83 o 
   3  21   5        1.59        0.00      4.44 o 
   4  21   5        0.53        2.35      4.29 o 
  -5  22   5        3.55        0.76      5.48 o 
  -4  22   5        4.01        0.00      5.41 o 
  -3  22   5        5.34        4.55      4.90 o 
  -2  22   5        3.97        8.37      4.36 o 
  -1  22   5        5.81        4.80      4.80 o 
   0  22   5        0.65        3.70      3.57 o 
   1  22   5        1.53        0.00      4.78 o 
   2  22   5        0.92        1.22      4.36 o 
   3  22   5        1.30        2.11      4.12 o 
  -4  23   5        0.64        1.05      4.67 o 
  -3  23   5        1.76        0.00      5.52 o 
  -2  23   5       12.51       20.56      3.12 o 
  -1  23   5        5.29        6.34      4.79 o 
   0  23   5        0.60        0.49      3.50 o 
   1  23   5        4.72        1.12      4.56 o 
   2  23   5        0.10        6.29      4.03 o 
  -3  24   5        0.74        0.00      5.61 o 
  -2  24   5        2.38        0.00      5.28 o 
  -1  24   5        2.16        2.97      4.99 o 
   0  24   5        4.02        5.55      2.81 o 
   1  24   5        5.94        0.00      5.70 o 
  -1  25   5        8.60        6.10      5.50 o 
 -10   0   6        0.01        0.00      4.65 o 
  -9   0   6        0.41        0.00      4.24 o 
  -8   0   6       45.49       42.19      3.38 o 
  -7   0   6       40.11       42.00      3.29 o 
  -6   0   6       11.46       14.90      1.92 o 
  -5   0   6       85.50       85.58      3.09 o 
  -4   0   6      179.45      194.35      4.00 o 
  -3   0   6       58.62       61.04      2.26 o 
  -2   0   6        0.43        1.26      2.05 o 
  -1   0   6      307.04      271.80      4.11 o 
   0   0   6       35.91       37.04      1.33 o 
   1   0   6       45.26       47.51      1.53 o 
   2   0   6       11.09        6.72      1.64 o 
   3   0   6      343.06      335.37      5.63 o 
   4   0   6        0.03        0.00      3.14 o 
   5   0   6        0.03        0.00      3.13 o 
   6   0   6        0.06        0.79      3.29 o 
   7   0   6        0.02        0.00      4.30 o 
   8   0   6        0.75        0.44      4.37 o 
 -10   1   6        4.41        0.00      5.03 o 
  -9   1   6        5.31        8.80      2.53 o 
  -8   1   6        8.39        6.83      2.13 o 
  -7   1   6       49.29       47.41      3.08 o 
  -6   1   6       11.44        5.71      3.23 o 
  -5   1   6       13.30       13.39      1.92 o 
  -4   1   6       94.98       81.72      2.76 o 
  -3   1   6        3.28        4.42      1.16 o 
  -2   1   6      208.72      184.44      3.57 o 
  -1   1   6      103.55      109.88      2.73 o 
   0   1   6      149.84      139.33      2.68 o 
   1   1   6       27.97       25.69      1.85 o 
   2   1   6      189.76      179.65      4.13 o 
   3   1   6       27.40       22.65      3.76 o 
   4   1   6       10.23        5.09      3.18 o 
   5   1   6        6.35        6.55      1.88 o 
   6   1   6        1.27        2.99      1.95 o 
   7   1   6        2.87       11.21      3.49 o 
   8   1   6        0.05        4.89      4.14 o 
 -10   2   6       11.85        6.93      5.44 o 
  -9   2   6        6.83        9.50      4.30 o 
  -8   2   6       22.30       27.79      4.54 o 
  -7   2   6       28.86       30.58      2.76 o 
  -6   2   6       41.69       34.70      2.45 o 
  -5   2   6       68.52       61.66      2.71 o 
  -4   2   6      102.29       96.55      3.15 o 
  -3   2   6      325.09      342.05      4.79 o 
  -2   2   6      551.62      508.90      5.82 o 
  -1   2   6      367.90      330.04      4.61 o 
   0   2   6      187.93      178.73     13.80 o 
   1   2   6       72.09       72.36      6.65 o 
   2   2   6      267.70      250.68      4.66 o 
   3   2   6       33.06       36.64      2.30 o 
   4   2   6       10.20        9.58      1.94 o 
   5   2   6        8.44        6.66      3.40 o 
   6   2   6        0.65        2.73      3.34 o 
   7   2   6        0.10        0.92      3.80 o 
   8   2   6        0.33        0.00      4.61 o 
 -10   3   6        6.98        1.51      5.58 o 
  -9   3   6        8.91        7.04      4.47 o 
  -8   3   6        1.81        2.84      3.34 o 
  -7   3   6       14.25        9.49      2.35 o 
  -6   3   6       20.21       19.24      2.17 o 
  -5   3   6       11.25       10.96      1.67 o 
  -4   3   6      210.04      196.37      4.10 o 
  -3   3   6       26.61       29.69      1.88 o 
  -2   3   6       22.33       17.87      1.74 o 
  -1   3   6       33.10       36.33      1.86 o 
   0   3   6      137.01      129.19      2.13 o 
   1   3   6        6.93        7.99      1.06 o 
   2   3   6       61.67       57.77      2.68 o 
   3   3   6       17.42       20.30      1.99 o 
   4   3   6       30.44       33.64      3.51 o 
   5   3   6        9.11       11.94      2.35 o 
   6   3   6        1.11        0.00      3.42 o 
   7   3   6        0.85        0.00      4.90 o 
   8   3   6        2.16        5.53      4.03 o 
 -10   4   6       32.65       40.53      4.03 o 
  -9   4   6       14.91       14.63      2.95 o 
  -8   4   6        7.16        7.92      3.57 o 
  -7   4   6       21.93       28.27      2.79 o 
  -6   4   6       10.72        7.69      1.83 o 
  -5   4   6      154.27      131.04      3.73 o 
  -4   4   6      134.70      123.50      3.31 o 
  -3   4   6       87.97       82.09      2.65 o 
  -2   4   6       13.82       16.12      1.42 o 
  -1   4   6      189.79      189.88      3.63 o 
   0   4   6      176.78      157.30      2.37 o 
   1   4   6      155.39      148.22      2.51 o 
   2   4   6       50.17       48.87      2.48 o 
   3   4   6       63.57       67.64      3.09 o 
   4   4   6       20.80       18.95      2.26 o 
   5   4   6       21.31       21.91      2.45 o 
   6   4   6        0.04        0.00      3.57 o 
   7   4   6        1.58        0.00      4.14 o 
   8   4   6        0.79        0.15      4.21 o 
 -10   5   6        4.64        0.00      5.46 o 
  -9   5   6        7.45        2.57      4.84 o 
  -8   5   6        0.47        1.05      3.57 o 
  -7   5   6        8.32        0.00      3.85 o 
  -6   5   6        7.32        6.17      3.03 o 
  -5   5   6      110.95      107.55      3.63 o 
  -4   5   6      205.37      195.68      4.25 o 
  -3   5   6       14.48       12.21      1.65 o 
  -2   5   6      125.46      121.36      3.08 o 
  -1   5   6      100.59       90.14      2.82 o 
   0   5   6      110.81      119.80      7.36 o 
   1   5   6       93.45       92.87      4.81 o 
   2   5   6       38.31       34.96      2.31 o 
   3   5   6       34.47       37.02      3.23 o 
   4   5   6        9.83        9.71      1.95 o 
   5   5   6        6.20       10.21      2.24 o 
   6   5   6        8.18        6.11      3.74 o 
   7   5   6        1.86        4.56      3.76 o 
   8   5   6        0.27        3.65      4.06 o 
 -10   6   6        0.96        0.00      5.35 o 
  -9   6   6       25.54       31.79      3.85 o 
  -8   6   6       18.33        7.11      4.77 o 
  -7   6   6       21.84       19.73      2.45 o 
  -6   6   6       11.27        9.86      2.13 o 
  -5   6   6      129.15      110.22      3.67 o 
  -4   6   6       84.26       79.93      3.13 o 
  -3   6   6      171.32      174.33      3.76 o 
  -2   6   6       58.67       64.20      2.43 o 
  -1   6   6        2.20        2.39      2.20 o 
   0   6   6       74.04       74.16      4.04 o 
   1   6   6        5.25        2.22      1.92 o 
   2   6   6       40.09       42.36      2.44 o 
   3   6   6        9.94        5.92      3.01 o 
   4   6   6        6.99        9.27      1.89 o 
   5   6   6        0.03        2.11      1.76 o 
   6   6   6        5.54        5.86      3.85 o 
   7   6   6        1.93        1.09      4.36 o 
   8   6   6        0.06        2.61      3.81 o 
  -9   7   6       14.70       12.28      5.29 o 
  -8   7   6        0.64        0.97      3.58 o 
  -7   7   6        0.04        0.00      3.50 o 
  -6   7   6       10.56        8.22      3.54 o 
  -5   7   6       22.24       20.91      2.28 o 
  -4   7   6        7.14        7.50      1.65 o 
  -3   7   6       87.61       90.77      3.01 o 
  -2   7   6       97.55      100.69      3.10 o 
  -1   7   6       29.02       29.30      1.98 o 
   0   7   6      153.40      156.46     12.01 o 
   1   7   6      210.96      212.08      4.93 o 
   2   7   6       16.04       13.40      2.04 o 
   3   7   6        8.49        9.32      2.83 o 
   4   7   6        2.08        1.32      2.71 o 
   5   7   6        7.12       11.26      2.20 o 
   6   7   6        0.16        0.00      3.71 o 
   7   7   6        1.32        1.65      4.08 o 
  -9   8   6       11.60       16.00      2.91 o 
  -8   8   6        9.66       10.66      2.87 o 
  -7   8   6        1.15        4.52      3.30 o 
  -6   8   6       28.06       32.31      2.81 o 
  -5   8   6       12.64        5.97      3.61 o 
  -4   8   6        9.78        8.37      1.90 o 
  -3   8   6      115.96      107.30      3.36 o 
  -2   8   6        6.42        6.84      1.60 o 
  -1   8   6        4.44        7.64      1.63 o 
   0   8   6       12.05       12.73      1.22 o 
   1   8   6      100.89       90.56      2.65 o 
   2   8   6      154.24      151.56      4.11 o 
   3   8   6        0.27        2.15      2.72 o 
   4   8   6        5.71        2.27      3.30 o 
   5   8   6        1.52        0.00      3.60 o 
   6   8   6        1.87        4.36      3.74 o 
   7   8   6        1.44        0.00      4.40 o 
  -9   9   6        4.79        2.46      4.99 o 
  -8   9   6       16.85       23.01      2.82 o 
  -7   9   6       21.67       23.21      2.69 o 
  -6   9   6        3.39        1.47      3.62 o 
  -5   9   6      127.35      120.31      4.11 o 
  -4   9   6        9.95       10.25      1.94 o 
  -3   9   6       49.68       48.52      2.73 o 
  -2   9   6       24.91       24.54      2.16 o 
  -1   9   6       14.29       13.05      1.72 o 
   0   9   6        3.91        2.58      2.51 o 
   1   9   6       57.00       65.62      2.43 o 
   2   9   6      158.69      163.19      4.39 o 
   3   9   6       27.83       25.67      2.24 o 
   4   9   6        3.42        3.29      3.05 o 
   5   9   6        4.96        8.44      2.13 o 
   6   9   6        0.38        0.00      4.52 o 
   7   9   6        0.80        2.50      2.20 o 
  -9  10   6        4.07        1.92      4.76 o 
  -8  10   6        0.40        0.00      4.02 o 
  -7  10   6       27.58       28.85      2.88 o 
  -6  10   6       13.01       14.36      2.25 o 
  -5  10   6        8.80        6.35      3.31 o 
  -4  10   6       17.97       19.24      2.15 o 
  -3  10   6      152.88      151.67      4.18 o 
  -2  10   6        2.11        0.92      2.79 o 
  -1  10   6       77.57       65.90      2.90 o 
   0  10   6       90.76       85.14      2.17 o 
   1  10   6      185.15      180.80      4.36 o 
   2  10   6      126.96      114.43      3.93 o 
   3  10   6       39.87       31.46      2.72 o 
   4  10   6        6.06        7.28      2.10 o 
   5  10   6        3.16        0.00      3.89 o 
   6  10   6        1.70        4.05      3.79 o 
   7  10   6        4.05        7.80      2.58 o 
  -9  11   6        3.46        4.39      4.23 o 
  -8  11   6        0.80        1.07      3.96 o 
  -7  11   6        7.94        3.88      4.28 o 
  -6  11   6        2.92        3.78      3.41 o 
  -5  11   6        4.75        7.39      2.02 o 
  -4  11   6       28.44       26.40      2.45 o 
  -3  11   6       89.58       83.44      3.27 o 
  -2  11   6      148.40      141.50      4.00 o 
  -1  11   6       95.53       96.97      3.46 o 
   0  11   6       54.66       52.87      2.05 o 
   1  11   6        0.00        0.00      3.18 o 
   2  11   6        1.19        1.79      3.16 o 
   3  11   6       11.99        8.22      3.60 o 
   4  11   6       24.60       24.63      2.83 o 
   5  11   6        2.39        2.26      3.95 o 
   6  11   6        1.98        1.88      4.06 o 
   7  11   6        1.79        8.54      2.65 o 
  -9  12   6        2.21        5.74      3.91 o 
  -8  12   6        0.23        0.00      4.13 o 
  -7  12   6        3.27        1.82      4.24 o 
  -6  12   6        6.53        3.81      3.83 o 
  -5  12   6       30.42       34.30      2.65 o 
  -4  12   6        4.57        8.15      2.98 o 
  -3  12   6       12.09       12.56      1.97 o 
  -2  12   6      309.56      299.13      5.82 o 
  -1  12   6      311.89      286.74      5.68 o 
   0  12   6       70.00       61.34      2.16 o 
   1  12   6       78.14       74.79      3.20 o 
   2  12   6       17.64       16.68      2.27 o 
   3  12   6        5.48        0.75      3.45 o 
   4  12   6       12.22       10.67      2.62 o 
   5  12   6        5.12        3.58      4.22 o 
   6  12   6        1.09        2.34      4.24 o 
   7  12   6        0.76        5.04      4.44 o 
  -8  13   6        0.99        0.00      4.33 o 
  -7  13   6        1.11        3.27      4.07 o 
  -6  13   6        7.08        4.42      4.08 o 
  -5  13   6        6.88        9.47      2.15 o 
  -4  13   6        2.90        2.85      3.57 o 
  -3  13   6       44.43       33.96      2.81 o 
  -2  13   6      108.35      105.66      3.99 o 
  -1  13   6        8.90       13.05      2.19 o 
   0  13   6       24.30       24.62      2.97 o 
   1  13   6       48.84       50.31      2.92 o 
   2  13   6       11.57        3.82      3.62 o 
   3  13   6       21.73       21.43      2.72 o 
   4  13   6        9.20        8.81      2.35 o 
   5  13   6        2.56        0.51      4.09 o 
   6  13   6        0.88        0.00      5.12 o 
  -8  14   6        4.15        6.75      4.29 o 
  -7  14   6        6.87        8.74      4.75 o 
  -6  14   6       11.48       14.86      2.77 o 
  -5  14   6        6.33        2.70      3.87 o 
  -4  14   6       16.82       14.63      2.61 o 
  -3  14   6       22.25       25.44      2.50 o 
  -2  14   6      111.25      110.39      3.93 o 
  -1  14   6      103.76      103.56      4.01 o 
   0  14   6       36.05       30.28      2.03 o 
   1  14   6       50.21       54.53      3.19 o 
   2  14   6        9.81        7.02      3.52 o 
   3  14   6        6.38        1.03      4.04 o 
   4  14   6       11.36       15.68      2.68 o 
   5  14   6        4.36        4.37      4.35 o 
   6  14   6        0.96        0.00      4.88 o 
  -8  15   6        1.29        2.27      4.87 o 
  -7  15   6        6.54        9.34      4.65 o 
  -6  15   6       10.58        9.26      2.69 o 
  -5  15   6        3.90        6.67      3.66 o 
  -4  15   6        3.78        4.93      3.83 o 
  -3  15   6       33.33       30.35      2.82 o 
  -2  15   6       27.42       29.65      2.83 o 
  -1  15   6       10.15        5.82      4.02 o 
   0  15   6       31.60       29.87      1.99 o 
   1  15   6       17.75       14.54      2.35 o 
   2  15   6        8.79        6.64      3.88 o 
   3  15   6        2.10        5.17      3.57 o 
   4  15   6        1.60        0.00      4.23 o 
   5  15   6        8.91        4.94      4.88 o 
   6  15   6        2.12        6.95      4.26 o 
  -8  16   6        0.62        0.00      5.14 o 
  -7  16   6        5.34        7.04      2.78 o 
  -6  16   6       17.27       19.85      3.24 o 
  -5  16   6        9.61        4.27      4.69 o 
  -4  16   6       12.08       12.61      2.56 o 
  -3  16   6        7.24        7.30      4.13 o 
  -2  16   6        8.83        8.66      2.81 o 
  -1  16   6       35.29       26.41      2.96 o 
   0  16   6       65.92       58.95      2.50 o 
   1  16   6        2.98        0.81      3.65 o 
   2  16   6        1.50        0.00      3.82 o 
   3  16   6        6.16        5.08      3.98 o 
   4  16   6        1.07        0.00      4.29 o 
   5  16   6        2.43        3.99      4.27 o 
   6  16   6        0.30        0.00      4.73 o 
  -7  17   6        1.98        0.00      4.96 o 
  -6  17   6        4.22        0.00      5.45 o 
  -5  17   6       10.94       14.63      3.30 o 
  -4  17   6       10.29        0.00      5.12 o 
  -3  17   6        6.87        4.29      4.10 o 
  -2  17   6        4.13        5.69      3.53 o 
  -1  17   6        2.96        0.00      3.92 o 
   0  17   6       23.21       20.54      3.97 o 
   1  17   6        3.65        3.75      3.81 o 
   2  17   6        9.31        5.51      4.38 o 
   3  17   6        2.13        0.00      4.04 o 
   4  17   6        1.70        9.27      2.27 o 
   5  17   6        3.98        0.89      4.66 o 
  -7  18   6        0.44        0.00      4.83 o 
  -6  18   6       14.94       15.03      3.77 o 
  -5  18   6       19.91       10.82      5.92 o 
  -4  18   6       28.64       29.71      3.52 o 
  -3  18   6        2.61        7.22      3.67 o 
  -2  18   6       21.13       18.54      2.89 o 
  -1  18   6        1.75        0.00      3.85 o 
   0  18   6        2.81        3.22      2.48 o 
   1  18   6       16.75       17.98      3.02 o 
   2  18   6        1.31        7.09      3.60 o 
   3  18   6        0.87        1.73      3.56 o 
   4  18   6        0.63        0.00      4.48 o 
   5  18   6        1.27        1.38      4.14 o 
  -6  19   6        5.65        2.04      5.67 o 
  -5  19   6        1.26        3.01      4.89 o 
  -4  19   6        8.17        9.88      3.16 o 
  -3  19   6        2.34        2.58      4.08 o 
  -2  19   6        2.93        6.09      2.37 o 
  -1  19   6        3.06        6.37      2.31 o 
   0  19   6        5.77        0.49      3.03 o 
   1  19   6        2.06        6.46      3.97 o 
   2  19   6        2.63        6.34      3.77 o 
   3  19   6        0.96        0.78      4.34 o 
   4  19   6        1.31        0.00      4.57 o 
  -6  20   6        5.85        7.40      3.21 o 
  -5  20   6        6.61        7.97      3.19 o 
  -4  20   6       20.95       21.00      3.31 o 
  -3  20   6       14.22        3.63      4.97 o 
  -2  20   6        7.18        0.00      4.60 o 
  -1  20   6        0.15        0.00      4.43 o 
   0  20   6        0.45        0.00      3.22 o 
   1  20   6        1.94        0.00      4.65 o 
   2  20   6        2.32        3.78      4.22 o 
   3  20   6        1.02        0.54      4.22 o 
   4  20   6        2.47        1.93      4.18 o 
  -5  21   6        0.47        0.00      5.04 o 
  -4  21   6        1.52        0.00      4.64 o 
  -3  21   6        6.00        5.88      5.11 o 
  -2  21   6        7.53        4.36      4.40 o 
  -1  21   6        1.03        6.53      3.84 o 
   0  21   6        0.81        2.69      3.02 o 
   1  21   6        2.95        0.00      4.60 o 
   2  21   6        0.36        0.00      4.16 o 
   3  21   6        0.56        4.12      4.12 o 
  -4  22   6        1.39        1.63      4.62 o 
  -3  22   6       18.96       21.26      3.91 o 
  -2  22   6        2.16        7.16      4.55 o 
  -1  22   6        6.64        8.43      4.49 o 
   0  22   6        1.72        0.00      3.48 o 
   1  22   6        9.16        0.00      4.98 o 
   2  22   6        0.93        1.15      4.73 o 
  -3  23   6        5.55        6.51      5.34 o 
  -2  23   6       13.67       11.58      3.37 o 
  -1  23   6       12.66       10.20      5.68 o 
   0  23   6        0.45        0.00      3.46 o 
   1  23   6        0.67        0.00      4.68 o 
  -2  24   6        2.43        0.30      5.00 o 
  -1  24   6       10.14        0.00      6.24 o 
   0  24   6        2.38        3.75      3.09 o 
 -10   0   7        0.27        7.12      3.84 o 
  -9   0   7        5.00        6.52      2.37 o 
  -8   0   7        8.37       18.08      2.53 o 
  -7   0   7       24.20       32.58      2.84 o 
  -6   0   7       44.32       50.35      2.82 o 
  -5   0   7        0.08        0.00      2.92 o 
  -4   0   7        0.80        2.58      2.30 o 
  -3   0   7      152.23      133.39      3.43 o 
  -2   0   7      148.29      146.74      3.50 o 
  -1   0   7      259.56      282.31      4.72 o 
   0   0   7       39.49       33.22      1.46 o 
   1   0   7        4.28        2.90      1.81 o 
   2   0   7        1.29        1.69      2.50 o 
   3   0   7       70.56       70.99      3.30 o 
   4   0   7        5.53        7.93      1.88 o 
   5   0   7        0.19        3.18      3.18 o 
   6   0   7        0.00        0.00      3.94 o 
   7   0   7        0.00        0.00      4.22 o 
 -10   1   7        2.57        8.62      2.81 o 
  -9   1   7       17.94       28.81      3.05 o 
  -8   1   7        5.02        6.72      2.24 o 
  -7   1   7        3.34        0.00      4.09 o 
  -6   1   7        3.58        6.38      1.68 o 
  -5   1   7       66.10       75.04      3.13 o 
  -4   1   7       15.43       11.64      1.62 o 
  -3   1   7       15.82       16.83      1.88 o 
  -2   1   7      189.84      177.75      3.89 o 
  -1   1   7        2.28        2.84      1.37 o 
   0   1   7       54.91       50.47      2.56 o 
   1   1   7        5.91        3.87      1.84 o 
   2   1   7       33.75       48.79      2.53 o 
   3   1   7      102.55      101.31      4.77 o 
   4   1   7        1.39        0.00      3.58 o 
   5   1   7        0.48        0.00      3.38 o 
   6   1   7        0.24        0.00      3.95 o 
   7   1   7        0.56        0.57      3.89 o 
 -10   2   7        2.71        3.42      4.87 o 
  -9   2   7        1.46        5.22      4.21 o 
  -8   2   7        0.04        2.37      3.22 o 
  -7   2   7        3.03        5.48      3.34 o 
  -6   2   7       21.22       19.44      2.34 o 
  -5   2   7        3.62        0.00      3.16 o 
  -4   2   7       83.51       80.24      3.11 o 
  -3   2   7        7.75        7.07      1.64 o 
  -2   2   7       81.29       78.53      2.78 o 
  -1   2   7      123.70      117.08      3.19 o 
   0   2   7       38.80       33.66      1.63 o 
   1   2   7        2.81        2.40      1.73 o 
   2   2   7       28.02       31.32      2.33 o 
   3   2   7       10.84        5.15      3.36 o 
   4   2   7        2.90        5.34      2.85 o 
   5   2   7        0.31        3.34      3.23 o 
   6   2   7        2.29        6.26      3.41 o 
   7   2   7        0.72        1.71      4.36 o 
 -10   3   7       18.06       14.83      5.62 o 
  -9   3   7        6.59        3.73      4.41 o 
  -8   3   7       12.68       12.75      2.71 o 
  -7   3   7        1.96        7.11      1.96 o 
  -6   3   7       12.55       13.89      2.15 o 
  -5   3   7        0.26        0.16      2.77 o 
  -4   3   7       59.48       55.43      3.00 o 
  -3   3   7       95.01      105.53      3.32 o 
  -2   3   7      237.31      213.05      4.27 o 
  -1   3   7      204.69      191.76      4.10 o 
   0   3   7      108.63      110.19      4.18 o 
   1   3   7        5.46        3.14      1.87 o 
   2   3   7       22.65       24.54      2.31 o 
   3   3   7       46.62       45.84      3.92 o 
   4   3   7        7.27        7.95      1.93 o 
   5   3   7        6.07       11.09      3.79 o 
   6   3   7        1.61        0.00      4.01 o 
   7   3   7        1.94        5.86      4.17 o 
  -9   4   7        0.84        0.00      4.44 o 
  -8   4   7        9.50       13.58      2.44 o 
  -7   4   7        3.20        3.48      3.57 o 
  -6   4   7        6.55        6.07      3.20 o 
  -5   4   7        4.17        3.37      2.79 o 
  -4   4   7       90.07       81.12      3.03 o 
  -3   4   7      335.02      325.05      5.43 o 
  -2   4   7      349.27      317.45      5.50 o 
  -1   4   7      114.93      108.96      3.33 o 
   0   4   7       71.27       62.18      1.88 o 
   1   4   7       62.84       64.57      2.01 o 
   2   4   7       37.75       41.02      2.39 o 
   3   4   7       11.02       13.17      2.10 o 
   4   4   7        0.69        1.97      1.58 o 
   5   4   7        1.78        0.99      3.48 o 
   6   4   7        3.31        1.91      4.04 o 
   7   4   7        1.10        0.00      4.53 o 
  -9   5   7       13.23       13.89      3.27 o 
  -8   5   7       15.68       23.22      3.01 o 
  -7   5   7       21.87       26.89      2.73 o 
  -6   5   7        0.09        1.62      2.97 o 
  -5   5   7       11.24        8.58      1.88 o 
  -4   5   7       25.19       28.06      2.43 o 
  -3   5   7       59.25       55.94      3.00 o 
  -2   5   7      139.55      124.15      3.54 o 
  -1   5   7       27.09       25.05      2.19 o 
   0   5   7        2.97        1.89      1.74 o 
   1   5   7        7.03        9.56      1.96 o 
   2   5   7        2.00        2.81      1.95 o 
   3   5   7        4.41        4.51      2.96 o 
   4   5   7        4.07        0.38      3.46 o 
   5   5   7        1.78        1.68      3.55 o 
   6   5   7        6.29        5.67      3.96 o 
   7   5   7        0.20        1.16      4.23 o 
  -9   6   7       18.42       20.82      5.29 o 
  -8   6   7        9.61       10.94      4.08 o 
  -7   6   7        2.49        4.00      2.32 o 
  -6   6   7       24.57       23.49      2.38 o 
  -5   6   7       40.73       44.66      2.92 o 
  -4   6   7      595.96      594.67      7.76 o 
  -3   6   7      370.50      378.96      6.20 o 
  -2   6   7      146.43      159.85      4.00 o 
  -1   6   7       11.30        5.64      2.97 o 
   0   6   7       58.41       52.01      1.83 o 
   1   6   7       18.50       20.35      1.51 o 
   2   6   7        2.94        1.04      3.02 o 
   3   6   7        3.37        1.28      3.11 o 
   4   6   7        0.43        0.58      3.12 o 
   5   6   7        4.07        0.00      4.09 o 
   6   6   7        4.85        1.70      4.50 o 
   7   6   7        0.88        1.03      4.43 o 
  -9   7   7       24.18       33.38      4.13 o 
  -8   7   7        1.22        0.00      4.09 o 
  -7   7   7       12.73        8.35      4.54 o 
  -6   7   7        0.02        3.77      3.13 o 
  -5   7   7       53.03       52.70      3.08 o 
  -4   7   7      133.56      126.72      4.01 o 
  -3   7   7        4.74        0.00      3.24 o 
  -2   7   7        4.56        2.55      2.81 o 
  -1   7   7       67.43       74.99      2.94 o 
   0   7   7      154.74      141.96      9.04 o 
   1   7   7       14.95       15.20      3.43 o 
   2   7   7       98.40       81.49      3.64 o 
   3   7   7        9.12        7.56      1.95 o 
   4   7   7        9.05       11.82      3.00 o 
   5   7   7        1.09        0.00      4.16 o 
   6   7   7        2.72        2.66      4.29 o 
   7   7   7        0.66        2.39      4.13 o 
  -9   8   7        8.93       13.70      3.25 o 
  -8   8   7       16.49       15.41      3.03 o 
  -7   8   7       31.90       36.69      3.11 o 
  -6   8   7       16.65       20.94      2.57 o 
  -5   8   7       54.78       59.06      3.25 o 
  -4   8   7       42.86       41.57      2.67 o 
  -3   8   7        3.38        3.57      1.73 o 
  -2   8   7       47.95       44.18      2.52 o 
  -1   8   7       47.31       48.23      2.61 o 
   0   8   7       38.60       36.12      1.65 o 
   1   8   7        6.81        8.34      1.78 o 
   2   8   7       10.14        3.75      3.65 o 
   3   8   7       29.79       32.90      2.61 o 
   4   8   7        0.24        1.92      2.97 o 
   5   8   7        2.94        1.91      3.50 o 
   6   8   7        0.55        3.39      3.92 o 
   7   8   7        6.02       13.28      4.74 o 
  -9   9   7        5.45        4.95      4.58 o 
  -8   9   7        1.17        0.00      4.40 o 
  -7   9   7        7.94        4.67      4.45 o 
  -6   9   7       15.98       15.26      2.67 o 
  -5   9   7       23.02       21.12      2.60 o 
  -4   9   7      100.66       88.02      3.74 o 
  -3   9   7      148.43      125.83      4.01 o 
  -2   9   7       56.33       60.28      3.00 o 
  -1   9   7       35.03       35.02      2.50 o 
   0   9   7       11.74       10.49      1.63 o 
   1   9   7       24.32       20.33      1.52 o 
   2   9   7        4.94        1.32      3.19 o 
   3   9   7        3.57        1.57      3.37 o 
   4   9   7        7.54       11.42      2.28 o 
   5   9   7        4.25        4.18      2.46 o 
   6   9   7        7.46        3.74      4.85 o 
   7   9   7        0.99        1.38      4.85 o 
  -9  10   7        1.16        4.29      4.02 o 
  -8  10   7       10.30       14.57      2.87 o 
  -7  10   7       26.27       27.26      3.38 o 
  -6  10   7        3.08        2.70      3.59 o 
  -5  10   7        0.85        2.35      3.51 o 
  -4  10   7       24.83       24.38      2.33 o 
  -3  10   7      118.19      120.00      3.98 o 
  -2  10   7       35.16       40.78      2.48 o 
  -1  10   7        7.30        4.24      1.73 o 
   0  10   7       27.62       26.73      1.74 o 
   1  10   7        6.03        4.96      3.17 o 
   2  10   7       13.31       13.22      2.19 o 
   3  10   7        3.27        2.48      3.34 o 
   4  10   7        7.24        9.05      2.15 o 
   5  10   7        0.09        0.50      4.04 o 
   6  10   7        1.91        0.00      4.96 o 
  -9  11   7        4.42        2.66      4.74 o 
  -8  11   7        6.23        2.93      4.75 o 
  -7  11   7        4.52        7.67      4.07 o 
  -6  11   7       37.96       34.06      3.38 o 
  -5  11   7       19.82       19.77      2.49 o 
  -4  11   7       30.16       30.22      2.56 o 
  -3  11   7        6.45        5.50      3.24 o 
  -2  11   7       84.10       79.52      3.36 o 
  -1  11   7       35.82       41.64      2.87 o 
   0  11   7       12.78       13.17      2.08 o 
   1  11   7        1.13        0.00      3.09 o 
   2  11   7        3.36        4.29      3.11 o 
   3  11   7       17.07       11.71      4.07 o 
   4  11   7        2.53        6.23      3.50 o 
   5  11   7        3.98        6.25      3.94 o 
   6  11   7        4.20        4.21      4.56 o 
  -8  12   7        1.14        1.43      4.67 o 
  -7  12   7       10.37        8.17      4.85 o 
  -6  12   7        8.37       13.18      4.05 o 
  -5  12   7        0.74        2.22      3.27 o 
  -4  12   7        8.10        5.09      2.34 o 
  -3  12   7        1.71        0.55      3.06 o 
  -2  12   7       39.13       43.19      2.96 o 
  -1  12   7       13.19       13.19      2.00 o 
   0  12   7       23.38       20.66      1.81 o 
   1  12   7       17.34        8.17      4.22 o 
   2  12   7        9.96       12.06      2.53 o 
   3  12   7        3.08        2.48      3.57 o 
   4  12   7       11.49        5.43      4.41 o 
   5  12   7        8.80       12.79      2.77 o 
   6  12   7        0.06        0.15      4.61 o 
  -8  13   7        0.06        5.16      3.80 o 
  -7  13   7        1.55        0.00      4.78 o 
  -6  13   7        9.36        9.17      2.83 o 
  -5  13   7       13.18       14.90      2.65 o 
  -4  13   7        4.42        7.16      2.09 o 
  -3  13   7        1.49        0.00      3.30 o 
  -2  13   7       21.68       16.19      2.52 o 
  -1  13   7        0.38        0.00      3.59 o 
   0  13   7        1.40        0.14      2.36 o 
   1  13   7       28.02       40.02      3.04 o 
   2  13   7        2.47        0.00      3.59 o 
   3  13   7        2.54        1.51      3.76 o 
   4  13   7        0.79        0.00      4.30 o 
   5  13   7        3.44        1.38      4.82 o 
   6  13   7        0.34        0.00      4.75 o 
  -8  14   7        1.15        4.57      4.08 o 
  -7  14   7       18.52       21.97      3.37 o 
  -6  14   7       16.74       25.87      3.16 o 
  -5  14   7        1.51        0.00      4.29 o 
  -4  14   7       13.95       16.50      2.47 o 
  -3  14   7       30.48       26.94      2.83 o 
  -2  14   7       33.59       34.44      2.82 o 
  -1  14   7       13.99       11.76      2.19 o 
   0  14   7        0.92        0.00      2.39 o 
   1  14   7       30.50       33.27      2.84 o 
   2  14   7        2.40        0.00      3.99 o 
   3  14   7       10.16        5.97      4.57 o 
   4  14   7        9.38        3.24      5.05 o 
   5  14   7       19.62       17.18      3.60 o 
  -7  15   7        1.52        0.00      4.44 o 
  -6  15   7       11.65        9.84      4.94 o 
  -5  15   7       34.01       37.84      3.63 o 
  -4  15   7       11.09       14.91      2.61 o 
  -3  15   7       18.75       17.11      2.65 o 
  -2  15   7        1.64        1.92      3.48 o 
  -1  15   7        3.05        0.00      3.90 o 
   0  15   7       18.74       18.58      2.75 o 
   1  15   7        2.29        0.00      3.72 o 
   2  15   7       13.27       13.18      2.57 o 
   3  15   7        4.08        6.98      2.51 o 
   4  15   7        4.27        7.37      4.58 o 
   5  15   7        5.25        0.44      5.06 o 
  -7  16   7        7.57        9.52      4.95 o 
  -6  16   7        0.35        4.04      4.30 o 
  -5  16   7       10.44        9.27      2.72 o 
  -4  16   7       12.38       17.38      2.88 o 
  -3  16   7        8.14        4.94      4.14 o 
  -2  16   7        0.96        1.48      3.70 o 
  -1  16   7        0.74        0.00      3.63 o 
   0  16   7        3.96        2.39      1.95 o 
   1  16   7        3.07        0.22      4.16 o 
   2  16   7       15.27       14.26      2.93 o 
   3  16   7        6.69        9.99      2.61 o 
   4  16   7       10.27       19.35      3.26 o 
   5  16   7        4.27        3.20      4.99 o 
  -7  17   7        1.41        0.00      5.30 o 
  -6  17   7       23.25       28.82      3.62 o 
  -5  17   7        0.05        0.00      4.72 o 
  -4  17   7        5.23        0.00      4.63 o 
  -3  17   7        5.20        2.12      4.36 o 
  -2  17   7        0.46        0.00      4.02 o 
  -1  17   7        2.56        0.00      4.33 o 
   0  17   7       10.33        8.65      5.53 o 
   1  17   7       20.24       16.49      3.13 o 
   2  17   7        2.38        7.56      2.62 o 
   3  17   7        3.35        5.11      4.39 o 
   4  17   7        1.58        5.46      3.86 o 
  -6  18   7       12.55        7.00      6.01 o 
  -5  18   7       12.07       15.35      3.01 o 
  -4  18   7        1.55        4.26      4.13 o 
  -3  18   7        5.88        5.94      2.45 o 
  -2  18   7        1.66        5.28      3.77 o 
  -1  18   7       10.84       12.85      2.49 o 
   0  18   7        1.91        5.08      2.75 o 
   1  18   7       23.58       21.76      3.29 o 
   2  18   7        1.51        0.00      4.77 o 
   3  18   7        2.82        4.73      2.39 o 
   4  18   7        0.21        0.00      4.63 o 
  -6  19   7        0.27        3.49      5.18 o 
  -5  19   7        6.79        0.00      5.66 o 
  -4  19   7       16.15       12.98      3.28 o 
  -3  19   7        0.61        0.00      4.69 o 
  -2  19   7        4.92        6.61      2.45 o 
  -1  19   7        2.03        6.79      4.08 o 
   0  19   7        2.62        6.79      2.75 o 
   1  19   7        0.34        2.06      4.20 o 
   2  19   7        1.69        1.07      4.22 o 
   3  19   7        0.25        0.00      4.59 o 
  -5  20   7        3.74        0.00      5.35 o 
  -4  20   7       17.47       25.66      3.41 o 
  -3  20   7       33.16       36.16      4.21 o 
  -2  20   7        7.72        7.50      2.95 o 
  -1  20   7        1.89        0.00      4.98 o 
   0  20   7        2.24        7.53      2.92 o 
   1  20   7        1.15        0.00      4.70 o 
   2  20   7        2.02        0.84      4.53 o 
   3  20   7        1.55        2.32      4.45 o 
  -4  21   7        5.05        0.00      5.77 o 
  -3  21   7       22.85       26.94      3.69 o 
  -2  21   7        4.08        1.77      5.02 o 
  -1  21   7        5.98        9.21      4.79 o 
   0  21   7        1.58        3.23      3.15 o 
   1  21   7        0.20        6.23      4.28 o 
   2  21   7        0.49        0.00      4.71 o 
  -3  22   7       17.57       14.28      4.21 o 
  -2  22   7       15.89       13.40      3.54 o 
  -1  22   7        1.35        1.78      5.23 o 
   0  22   7        2.63        3.77      2.25 o 
   1  22   7        0.23        0.00      4.36 o 
  -2  23   7        7.32        8.72      3.61 o 
  -1  23   7        6.75        4.36      5.72 o 
  -9   0   8        0.12        0.00      4.43 o 
  -8   0   8        4.83        0.87      4.39 o 
  -7   0   8        8.32        7.17      4.06 o 
  -6   0   8       24.71       24.60      2.67 o 
  -5   0   8       28.92       28.94      2.55 o 
  -4   0   8        0.13        0.41      2.75 o 
  -3   0   8        0.04        1.03      2.58 o 
  -2   0   8        6.60        5.43      1.62 o 
  -1   0   8       25.03       23.66      2.03 o 
   0   0   8       19.84       16.21      1.43 o 
   1   0   8        2.50        2.06      2.24 o 
   2   0   8       20.81       18.63      2.06 o 
   3   0   8       19.64       23.74      2.71 o 
   4   0   8        0.03        0.00      3.44 o 
   5   0   8        4.46        4.98      4.07 o 
   6   0   8        1.19        4.93      3.77 o 
   7   0   8        2.43        4.30      4.37 o 
  -9   1   8        5.02        6.46      4.48 o 
  -8   1   8        7.88        0.50      4.65 o 
  -7   1   8        2.72        5.41      3.29 o 
  -6   1   8        9.92        8.07      1.78 o 
  -5   1   8       19.30       13.11      2.06 o 
  -4   1   8       92.15       90.55      3.43 o 
  -3   1   8        5.61        6.54      1.70 o 
  -2   1   8       15.28       13.58      1.68 o 
  -1   1   8       80.64       72.75      2.94 o 
   0   1   8       79.03       66.40      2.18 o 
   1   1   8      142.86      136.31      8.06 o 
   2   1   8       10.79       12.80      3.24 o 
   3   1   8       44.33       33.58      4.47 o 
   4   1   8       23.31       23.63      2.75 o 
   5   1   8        0.88        0.00      4.09 o 
   6   1   8        1.25        3.98      4.11 o 
   7   1   8        0.05        0.00      5.07 o 
  -9   2   8        0.69        0.00      4.17 o 
  -8   2   8        0.84        0.00      3.87 o 
  -7   2   8        4.25        0.00      3.88 o 
  -6   2   8       21.29       16.14      2.52 o 
  -5   2   8       41.79       38.37      2.75 o 
  -4   2   8        7.85       10.65      1.98 o 
  -3   2   8       64.53       69.13      2.91 o 
  -2   2   8       26.97       24.22      2.10 o 
  -1   2   8       52.88       50.16      2.58 o 
   0   2   8       36.23       38.94      4.86 o 
   1   2   8       27.33       27.11      1.69 o 
   2   2   8       15.90       19.14      2.10 o 
   3   2   8        5.62        0.00      3.75 o 
   4   2   8        3.45        5.31      3.48 o 
   5   2   8        3.27        2.40      4.14 o 
   6   2   8        0.75        1.10      3.87 o 
   7   2   8        0.06        0.00      4.50 o 
  -9   3   8        0.93        1.16      4.22 o 
  -8   3   8       24.70       33.09      3.06 o 
  -7   3   8        7.59        7.05      3.68 o 
  -6   3   8        7.71        3.52      3.70 o 
  -5   3   8      177.99      165.02      4.70 o 
  -4   3   8       57.16       56.42      3.01 o 
  -3   3   8      165.28      165.34      4.08 o 
  -2   3   8      103.34       94.90      3.39 o 
  -1   3   8       12.12       13.74      1.80 o 
   0   3   8       34.49       33.12      2.00 o 
   1   3   8       53.37       51.23      2.02 o 
   2   3   8       68.95       79.20      3.35 o 
   3   3   8        4.29        4.35      3.07 o 
   4   3   8       20.75       27.62      2.84 o 
   5   3   8        3.05        2.42      4.28 o 
   6   3   8        0.14        0.14      4.02 o 
   7   3   8        0.97        6.35      4.19 o 
  -9   4   8        5.95        4.67      4.93 o 
  -8   4   8       17.16       20.93      2.60 o 
  -7   4   8       15.85       15.00      2.74 o 
  -6   4   8       24.26       23.27      2.39 o 
  -5   4   8        4.79        9.42      1.97 o 
  -4   4   8      144.61      128.64      4.19 o 
  -3   4   8      116.33      126.90      3.92 o 
  -2   4   8       13.43       13.91      2.03 o 
  -1   4   8       88.34       76.33      3.09 o 
   0   4   8        4.19        5.88      2.97 o 
   1   4   8      157.35      148.21      3.05 o 
   2   4   8       32.71       30.37      2.51 o 
   3   4   8       16.50       18.04      2.38 o 
   4   4   8        4.46        9.67      2.00 o 
   5   4   8        0.84        0.00      4.00 o 
   6   4   8        0.35        0.00      4.72 o 
  -9   5   8       27.09       39.48      3.83 o 
  -8   5   8        0.64        2.59      3.86 o 
  -7   5   8        4.32        6.26      2.35 o 
  -6   5   8       11.79        5.27      3.70 o 
  -5   5   8       35.31       35.56      2.81 o 
  -4   5   8      165.33      136.05      4.73 o 
  -3   5   8      140.02      136.56      4.05 o 
  -2   5   8       67.91       65.68      2.83 o 
  -1   5   8       45.12       43.18      2.61 o 
   0   5   8        9.67       10.58      1.27 o 
   1   5   8       16.30       18.85      1.80 o 
   2   5   8       27.92       33.80      3.95 o 
   3   5   8        5.75        6.36      3.34 o 
   4   5   8        2.86        3.27      3.37 o 
   5   5   8        1.60        0.00      4.31 o 
   6   5   8        2.71        0.42      4.10 o 
  -9   6   8       24.60       22.82      5.84 o 
  -8   6   8       14.52       22.09      4.59 o 
  -7   6   8        5.06        0.00      4.10 o 
  -6   6   8        8.95        6.79      2.32 o 
  -5   6   8       23.64       18.13      2.33 o 
  -4   6   8        6.03        6.81      3.44 o 
  -3   6   8       16.86       20.06      2.25 o 
  -2   6   8       53.24       51.66      2.92 o 
  -1   6   8       14.69       15.72      1.91 o 
   0   6   8       21.42       22.77      1.57 o 
   1   6   8        0.30        1.09      2.05 o 
   2   6   8       12.76        5.68      3.51 o 
   3   6   8        0.45        0.00      3.41 o 
   4   6   8        3.65        5.28      3.47 o 
   5   6   8        3.01        5.56      4.00 o 
   6   6   8        0.31        0.00      4.33 o 
  -9   7   8        5.10        6.35      4.93 o 
  -8   7   8       40.59       35.01      4.27 o 
  -7   7   8       54.78       59.53      3.95 o 
  -6   7   8       65.37       65.80      3.66 o 
  -5   7   8        5.47        6.63      3.35 o 
  -4   7   8       12.67       13.43      2.33 o 
  -3   7   8       14.27       13.05      2.12 o 
  -2   7   8       18.29       17.72      2.15 o 
  -1   7   8       17.23       21.21      2.32 o 
   0   7   8       34.87       28.77      1.91 o 
   1   7   8        6.67        6.75      1.52 o 
   2   7   8        1.85        1.88      3.03 o 
   3   7   8        2.37        2.56      3.23 o 
   4   7   8        0.71        3.96      3.20 o 
   5   7   8        1.37        3.61      3.99 o 
   6   7   8        0.21        0.00      4.60 o 
  -9   8   8        0.14        0.00      4.36 o 
  -8   8   8       29.47       38.62      5.76 o 
  -7   8   8        8.51       10.75      2.48 o 
  -6   8   8        2.93        4.29      3.73 o 
  -5   8   8       13.85       16.10      2.45 o 
  -4   8   8       23.14       23.79      2.38 o 
  -3   8   8        6.15        9.09      1.79 o 
  -2   8   8       65.84       69.54      3.29 o 
  -1   8   8        0.45        0.86      2.85 o 
   0   8   8       10.03        8.75      1.63 o 
   1   8   8       13.67       15.68      1.41 o 
   2   8   8        2.93        5.70      2.90 o 
   3   8   8        5.15        5.44      3.34 o 
   4   8   8        2.86        3.16      3.20 o 
   5   8   8        1.96        5.67      3.85 o 
   6   8   8        2.92        6.51      4.25 o 
  -9   9   8        5.46        9.87      2.86 o 
  -8   9   8       31.38       33.98      3.59 o 
  -7   9   8       46.65       50.01      3.71 o 
  -6   9   8        3.64        0.00      3.91 o 
  -5   9   8        9.89       13.15      2.32 o 
  -4   9   8        3.89        0.00      3.37 o 
  -3   9   8        0.77        3.66      2.99 o 
  -2   9   8       46.46       51.99      2.86 o 
  -1   9   8        7.61        6.62      1.92 o 
   0   9   8       11.66       11.65      1.50 o 
   1   9   8        8.47        5.63      1.83 o 
   2   9   8       16.89       18.42      2.32 o 
   3   9   8        1.53        0.00      3.87 o 
   4   9   8        5.76        5.09      3.98 o 
   5   9   8        0.45        0.00      4.49 o 
   6   9   8        1.85        1.20      4.46 o 
  -8  10   8       10.29        9.56      5.43 o 
  -7  10   8        0.56        0.00      4.26 o 
  -6  10   8       34.93       45.01      3.56 o 
  -5  10   8        8.04        9.91      2.38 o 
  -4  10   8        7.64        9.70      1.97 o 
  -3  10   8        1.04        0.65      3.10 o 
  -2  10   8       77.77       83.21      3.67 o 
  -1  10   8       11.90       13.08      2.17 o 
   0  10   8        4.38        6.96      1.71 o 
   1  10   8        4.62        1.87      3.62 o 
   2  10   8        3.29        3.81      3.44 o 
   3  10   8        2.19        0.00      3.79 o 
   4  10   8        0.36        0.00      4.20 o 
   5  10   8       10.29        3.19      5.08 o 
   6  10   8        2.02        0.00      5.51 o 
  -8  11   8        0.23        1.17      4.11 o 
  -7  11   8        1.79        0.00      4.45 o 
  -6  11   8        5.69        6.84      2.35 o 
  -5  11   8       11.23       13.10      2.53 o 
  -4  11   8        4.38        3.31      3.72 o 
  -3  11   8        2.29        4.06      3.06 o 
  -2  11   8       18.98       19.85      2.66 o 
  -1  11   8       11.73        9.82      2.12 o 
   0  11   8        2.88        0.00      2.36 o 
   1  11   8        9.81        8.02      2.09 o 
   2  11   8        3.39        2.67      3.30 o 
   3  11   8        9.58        9.13      4.07 o 
   4  11   8        9.59       14.44      2.61 o 
   5  11   8        6.88        9.24      4.87 o 
  -8  12   8        3.24        0.00      5.27 o 
  -7  12   8        0.18        0.00      4.04 o 
  -6  12   8        8.13        1.73      4.71 o 
  -5  12   8        0.48        1.72      3.63 o 
  -4  12   8        9.69        6.08      2.22 o 
  -3  12   8        7.33        4.24      3.52 o 
  -2  12   8       19.22       22.35      2.36 o 
  -1  12   8        4.85        5.07      3.45 o 
   0  12   8        0.10        0.00      2.42 o 
   1  12   8        8.26       12.45      2.57 o 
   2  12   8        7.82       11.72      2.13 o 
   3  12   8        4.89        5.15      4.09 o 
   4  12   8        2.93        8.37      4.35 o 
   5  12   8        0.14        2.63      4.43 o 
  -8  13   8        0.93        0.00      4.81 o 
  -7  13   8        2.15        4.60      4.46 o 
  -6  13   8        3.32        0.00      4.86 o 
  -5  13   8        6.94        7.25      3.91 o 
  -4  13   8        1.05        5.36      3.49 o 
  -3  13   8       12.67       11.51      2.15 o 
  -2  13   8        0.22        2.02      3.53 o 
  -1  13   8       13.48       12.83      2.63 o 
   0  13   8        2.63        5.54      2.24 o 
   1  13   8        3.67        5.08      2.05 o 
   2  13   8        8.34        4.11      4.15 o 
   3  13   8       12.58       16.16      4.63 o 
   4  13   8       19.80       26.80      3.33 o 
   5  13   8       12.56       14.42      5.47 o 
  -7  14   8        0.37        0.00      4.51 o 
  -6  14   8        3.39        5.03      4.12 o 
  -5  14   8        2.05        0.00      4.37 o 
  -4  14   8        1.60        0.58      3.67 o 
  -3  14   8        0.89        3.98      1.96 o 
  -2  14   8       16.07       16.33      2.80 o 
  -1  14   8       20.07       19.87      2.85 o 
   0  14   8        1.18        2.03      2.46 o 
   1  14   8        1.14        0.00      3.78 o 
   2  14   8        2.04        5.44      3.58 o 
   3  14   8       13.74       11.98      3.02 o 
   4  14   8        3.72        0.00      5.34 o 
   5  14   8        2.37        2.32      4.75 o 
  -7  15   8        1.04        0.89      4.75 o 
  -6  15   8        1.68        0.00      4.82 o 
  -5  15   8       26.57       28.66      3.11 o 
  -4  15   8        2.44        0.00      4.40 o 
  -3  15   8        3.33        4.39      3.81 o 
  -2  15   8        1.40        1.21      3.74 o 
  -1  15   8        0.36        0.00      4.11 o 
   0  15   8        7.51        9.15      2.85 o 
   1  15   8       15.47       15.35      2.91 o 
   2  15   8        6.88        4.86      2.48 o 
   3  15   8        1.86        4.49      3.98 o 
   4  15   8        4.44        0.00      4.86 o 
  -7  16   8        0.00        5.52      4.22 o 
  -6  16   8        0.85        1.28      4.36 o 
  -5  16   8        0.39        4.02      4.15 o 
  -4  16   8        0.17        0.00      4.52 o 
  -3  16   8        0.18        2.91      3.57 o 
  -2  16   8        1.51        0.00      4.39 o 
  -1  16   8        0.90        5.53      3.58 o 
   0  16   8        1.36        0.53      2.80 o 
   1  16   8        7.09        9.86      2.73 o 
   2  16   8        3.77       10.02      2.68 o 
   3  16   8        4.40       13.39      2.78 o 
   4  16   8        1.22        0.00      4.45 o 
  -6  17   8        9.68       16.15      3.37 o 
  -5  17   8       13.19       21.16      3.28 o 
  -4  17   8        7.52        8.80      2.81 o 
  -3  17   8        1.15        5.21      3.96 o 
  -2  17   8        4.37        6.65      4.23 o 
  -1  17   8        1.86        3.27      3.95 o 
   0  17   8        0.00        0.00      3.00 o 
   1  17   8        8.58        5.95      4.58 o 
   2  17   8        2.04        6.36      4.01 o 
   3  17   8        0.22        6.63      3.68 o 
  -6  18   8       16.34       18.29      3.90 o 
  -5  18   8       13.31       18.03      3.42 o 
  -4  18   8        3.38        0.00      4.81 o 
  -3  18   8        5.82        7.47      4.43 o 
  -2  18   8        1.64        4.05      4.22 o 
  -1  18   8        0.24        3.29      3.74 o 
   0  18   8        0.55        0.21      2.97 o 
   1  18   8        1.00        0.00      4.77 o 
   2  18   8        0.73        2.63      2.52 o 
   3  18   8        0.32        2.01      4.04 o 
  -5  19   8        0.78        0.00      5.20 o 
  -4  19   8        7.94       13.60      3.13 o 
  -3  19   8        7.74        6.28      4.92 o 
  -2  19   8        1.39        4.90      3.99 o 
  -1  19   8        9.94       11.60      4.83 o 
   0  19   8        1.53        1.21      3.15 o 
   1  19   8        0.29        0.00      4.52 o 
   2  19   8        0.49        0.00      4.75 o 
  -4  20   8        6.26        7.31      3.17 o 
  -3  20   8        0.77        0.00      5.01 o 
  -2  20   8        3.00        2.91      4.90 o 
  -1  20   8        4.06        0.00      5.06 o 
   0  20   8        1.57        3.52      3.14 o 
   1  20   8        1.11        0.00      4.84 o 
   2  20   8        0.42        0.00      4.85 o 
  -3  21   8        5.69        0.00      5.64 o 
  -2  21   8        5.70        5.93      4.97 o 
  -1  21   8        2.97        8.76      4.60 o 
   0  21   8        0.64        2.83      3.09 o 
   1  21   8        0.08        3.65      2.53 o 
  -9   0   9        9.75       16.17      3.78 o 
  -8   0   9        0.09        0.00      4.27 o 
  -7   0   9        0.28        0.00      3.73 o 
  -6   0   9        2.04        2.50      3.14 o 
  -5   0   9        2.53        1.28      3.50 o 
  -4   0   9       99.62      107.75      4.10 o 
  -3   0   9       41.66       42.13      2.76 o 
  -2   0   9       21.08       22.76      2.26 o 
  -1   0   9       63.91       63.55      3.14 o 
   0   0   9      126.32      109.21      2.83 o 
   1   0   9       17.10       16.76      1.57 o 
   2   0   9        0.17        0.69      3.14 o 
   3   0   9       40.96       46.06      3.24 o 
   4   0   9        0.51        0.00      4.47 o 
   5   0   9        0.00        0.00      4.41 o 
   6   0   9        0.01        0.00      4.26 o 
  -9   1   9       10.76       13.73      2.92 o 
  -8   1   9        3.90        0.67      4.45 o 
  -7   1   9        8.36        7.41      4.25 o 
  -6   1   9        0.26        0.00      3.27 o 
  -5   1   9        9.57        5.60      3.44 o 
  -4   1   9       39.47       36.29      2.71 o 
  -3   1   9       66.89       62.41      3.20 o 
  -2   1   9       14.04       12.95      1.98 o 
  -1   1   9       50.87       54.82      3.17 o 
   0   1   9       33.48       29.44      2.03 o 
   1   1   9       29.47       28.42      2.16 o 
   2   1   9        6.08        8.96      1.88 o 
   3   1   9        7.63        4.91      4.07 o 
   4   1   9        6.28        5.49      4.04 o 
   5   1   9        9.17       13.68      2.88 o 
   6   1   9        1.68        0.00      5.24 o 
  -9   2   9        5.91        2.88      4.60 o 
  -8   2   9        4.08        6.03      3.92 o 
  -7   2   9        2.36        0.00      4.13 o 
  -6   2   9        0.29        0.00      3.68 o 
  -5   2   9        7.00        6.32      3.34 o 
  -4   2   9       31.14       33.82      2.71 o 
  -3   2   9       53.78       55.07      3.27 o 
  -2   2   9       44.17       46.43      2.79 o 
  -1   2   9       19.46       20.47      2.11 o 
   0   2   9       78.15       68.93      6.72 o 
   1   2   9       15.86       16.00      2.82 o 
   2   2   9        2.67        5.33      2.90 o 
   3   2   9        2.27        5.25      2.16 o 
   4   2   9       22.43       22.03      3.00 o 
   5   2   9        0.91        0.00      4.33 o 
   6   2   9        0.08        0.45      4.76 o 
  -9   3   9        2.91        4.70      3.04 o 
  -8   3   9        0.92        0.00      3.89 o 
  -7   3   9        6.57        2.88      2.40 o 
  -6   3   9        3.13        1.76      3.44 o 
  -5   3   9        2.63        0.90      3.47 o 
  -4   3   9       44.50       42.58      2.91 o 
  -3   3   9       17.83       17.42      2.29 o 
  -2   3   9       33.41       43.46      2.66 o 
  -1   3   9       19.01       19.20      2.29 o 
   0   3   9        3.30        4.55      1.41 o 
   1   3   9       22.41       20.14      1.70 o 
   2   3   9        8.18        7.87      3.77 o 
   3   3   9        0.28        5.79      3.04 o 
   4   3   9        4.95        0.00      4.25 o 
   5   3   9        0.77        0.27      4.03 o 
   6   3   9        1.28        2.13      4.59 o 
  -9   4   9        1.37        0.00      5.10 o 
  -8   4   9       14.00       17.02      2.93 o 
  -7   4   9        0.26        0.00      3.92 o 
  -6   4   9        2.65        4.57      3.36 o 
  -5   4   9        3.79        2.02      3.35 o 
  -4   4   9       10.25       12.08      2.29 o 
  -3   4   9       12.42       12.75      3.43 o 
  -2   4   9        2.99        4.00      2.21 o 
  -1   4   9        7.64        5.53      3.20 o 
   0   4   9       14.40       14.50      1.58 o 
   1   4   9        0.97        1.89      2.19 o 
   2   4   9        7.38        9.20      2.08 o 
   3   4   9        9.65       12.68      2.63 o 
   4   4   9        2.53        8.98      2.27 o 
   5   4   9        0.21        1.63      3.96 o 
   6   4   9        0.30        0.77      4.37 o 
  -9   5   9       10.58        9.31      5.50 o 
  -8   5   9        0.19        4.14      3.92 o 
  -7   5   9        4.12        4.83      4.14 o 
  -6   5   9        2.74        0.68      3.62 o 
  -5   5   9       12.51       11.18      2.24 o 
  -4   5   9       74.76       71.93      3.63 o 
  -3   5   9        6.47        9.03      2.05 o 
  -2   5   9        9.18        6.89      1.81 o 
  -1   5   9        2.05        1.18      3.16 o 
   0   5   9        2.58        2.01      2.25 o 
   1   5   9        2.38        0.05      2.31 o 
   2   5   9        6.46        9.63      3.46 o 
   3   5   9        9.11       14.71      2.35 o 
   4   5   9        0.04        0.00      3.87 o 
   5   5   9        0.27        0.00      4.42 o 
   6   5   9        0.21        0.00      4.14 o 
  -9   6   9        1.25        0.00      4.92 o 
  -8   6   9        3.30        6.30      4.57 o 
  -7   6   9        4.78        6.17      2.13 o 
  -6   6   9        6.16        0.00      4.10 o 
  -5   6   9        1.32        0.63      3.46 o 
  -4   6   9        4.75        0.00      3.60 o 
  -3   6   9       25.91       25.77      2.69 o 
  -2   6   9       21.71       22.13      2.46 o 
  -1   6   9        1.90        0.00      3.36 o 
   0   6   9        0.17        0.00      2.08 o 
   1   6   9        3.60        2.71      2.69 o 
   2   6   9        8.00        9.75      2.32 o 
   3   6   9        2.82        1.85      3.60 o 
   4   6   9        0.60        0.00      4.03 o 
   5   6   9        1.01        1.96      4.09 o 
   6   6   9        0.34        0.00      4.80 o 
  -8   7   9       24.11       27.90      3.61 o 
  -7   7   9        3.63        6.77      4.25 o 
  -6   7   9       17.71       10.60      2.89 o 
  -5   7   9        2.33        0.00      3.99 o 
  -4   7   9       30.08       25.54      2.87 o 
  -3   7   9       45.63       37.25      3.35 o 
  -2   7   9       30.65       30.77      2.52 o 
  -1   7   9       20.42       16.39      2.43 o 
   0   7   9        0.60        1.97      2.11 o 
   1   7   9       27.11       28.48      3.67 o 
   2   7   9        7.25        9.39      3.64 o 
   3   7   9        0.31        0.00      3.62 o 
   4   7   9        0.20        1.35      3.63 o 
   5   7   9        0.03        0.00      4.54 o 
  -8   8   9       26.53       30.12      5.99 o 
  -7   8   9        6.57        0.00      5.09 o 
  -6   8   9       24.12       23.95      2.78 o 
  -5   8   9        0.63        3.09      3.07 o 
  -4   8   9        3.49        5.63      3.37 o 
  -3   8   9       20.26       17.42      2.41 o 
  -2   8   9       63.76       66.11      3.42 o 
  -1   8   9       39.12       41.41      3.15 o 
   0   8   9        6.38        7.19      1.68 o 
   1   8   9        6.92        7.76      2.58 o 
   2   8   9        8.32        6.23      3.78 o 
   3   8   9        0.58        0.00      3.88 o 
   4   8   9        1.30        3.88      3.70 o 
   5   8   9        1.07        0.00      4.46 o 
  -8   9   9        3.94        4.58      4.92 o 
  -7   9   9        5.79        6.80      4.42 o 
  -6   9   9       10.79       13.54      2.64 o 
  -5   9   9        7.92        5.44      4.14 o 
  -4   9   9        1.71        3.53      3.43 o 
  -3   9   9       17.29       17.19      2.18 o 
  -2   9   9       14.85       15.71      2.55 o 
  -1   9   9       82.52       77.07      4.14 o 
   0   9   9       24.06       18.69      2.11 o 
   1   9   9        5.24        6.73      1.87 o 
   2   9   9        1.35        2.58      3.46 o 
   3   9   9        2.79        4.39      3.54 o 
   4   9   9        3.40        5.00      4.35 o 
   5   9   9        0.06        2.22      4.01 o 
  -8  10   9        5.10       10.56      4.32 o 
  -7  10   9       11.68       11.46      4.53 o 
  -6  10   9        4.01        7.15      3.82 o 
  -5  10   9        3.57        1.17      4.15 o 
  -4  10   9        2.40        0.55      3.83 o 
  -3  10   9        0.26        4.56      2.63 o 
  -2  10   9       21.00       19.89      2.59 o 
  -1  10   9      100.85       92.93      4.32 o 
   0  10   9        9.29       10.90      1.47 o 
   1  10   9        9.18       10.89      3.86 o 
   2  10   9        3.65        3.23      3.69 o 
   3  10   9       10.49       15.44      2.57 o 
   4  10   9        2.57        5.01      4.22 o 
   5  10   9        1.55        3.94      4.38 o 
  -8  11   9        3.55        1.85      4.88 o 
  -7  11   9        2.90        3.78      4.40 o 
  -6  11   9        3.44        0.00      4.55 o 
  -5  11   9        7.41        6.25      4.31 o 
  -4  11   9        1.46        3.42      3.58 o 
  -3  11   9        0.91        0.43      3.44 o 
  -2  11   9       12.34        6.46      4.35 o 
  -1  11   9       12.57       12.90      2.53 o 
   0  11   9        6.73        5.97      2.74 o 
   1  11   9        6.28        7.00      4.07 o 
   2  11   9        4.69        7.74      3.92 o 
   3  11   9        3.28        0.12      4.07 o 
   4  11   9        1.76        0.00      4.69 o 
   5  11   9        2.00        2.17      4.83 o 
  -7  12   9        7.28        6.19      2.95 o 
  -6  12   9        4.89        8.64      4.44 o 
  -5  12   9        3.43        5.72      3.88 o 
  -4  12   9        3.75        0.00      4.32 o 
  -3  12   9       12.67       13.46      2.27 o 
  -2  12   9       10.29        6.36      4.21 o 
  -1  12   9        1.45        2.58      3.57 o 
   0  12   9       33.24       33.68      3.77 o 
   1  12   9       17.33       20.39      3.09 o 
   2  12   9        5.25        9.43      2.59 o 
   3  12   9        0.42        6.32      3.44 o 
   4  12   9        1.10        0.97      4.26 o 
  -7  13   9        1.40        4.88      4.21 o 
  -6  13   9        7.45        7.67      4.74 o 
  -5  13   9        0.36        2.31      4.02 o 
  -4  13   9        3.19        0.00      4.36 o 
  -3  13   9       11.84        6.27      4.11 o 
  -2  13   9        5.12        2.01      3.86 o 
  -1  13   9       16.80       18.97      2.56 o 
   0  13   9        3.78        5.53      2.64 o 
   1  13   9        7.59        6.35      4.31 o 
   2  13   9        2.25        0.00      4.28 o 
   3  13   9        1.36        0.00      4.50 o 
   4  13   9        0.19        0.00      4.53 o 
  -7  14   9        7.04        2.13      5.36 o 
  -6  14   9        4.14        0.00      4.50 o 
  -5  14   9        9.79        8.37      2.88 o 
  -4  14   9        3.76        4.67      4.22 o 
  -3  14   9        3.15        5.93      3.61 o 
  -2  14   9        1.34        4.77      3.39 o 
  -1  14   9        8.58       11.62      2.66 o 
   0  14   9       10.70       14.18      2.26 o 
   1  14   9        0.24        0.00      4.37 o 
   2  14   9        3.52        3.67      2.57 o 
   3  14   9        1.95        0.00      4.56 o 
   4  14   9        0.81        0.00      4.77 o 
  -6  15   9        1.55        5.11      4.17 o 
  -5  15   9        3.49        2.39      3.03 o 
  -4  15   9       10.14        4.99      4.73 o 
  -3  15   9        4.92        0.00      4.63 o 
  -2  15   9        0.94        0.00      3.95 o 
  -1  15   9        0.89        4.80      3.68 o 
   0  15   9        1.24        0.25      3.13 o 
   1  15   9        6.70        7.00      4.77 o 
   2  15   9       11.76        6.59      4.97 o 
   3  15   9        0.99        0.00      4.58 o 
  -6  16   9        0.01        0.00      5.46 o 
  -5  16   9        9.32       14.55      2.97 o 
  -4  16   9        0.73        5.11      2.45 o 
  -3  16   9        3.55        4.35      4.15 o 
  -2  16   9        7.39       10.12      2.96 o 
  -1  16   9        6.29        0.00      4.86 o 
   0  16   9       21.97       20.45      2.43 o 
   1  16   9       13.11       17.19      3.37 o 
   2  16   9        3.09        6.24      2.53 o 
   3  16   9        0.56        0.00      4.96 o 
  -5  17   9       13.46       13.23      5.58 o 
  -4  17   9        4.04        0.00      4.96 o 
  -3  17   9       13.04       14.65      3.13 o 
  -2  17   9        2.32        0.00      5.03 o 
  -1  17   9        4.68        2.88      5.03 o 
   0  17   9        5.12        4.29      3.56 o 
   1  17   9        2.69        3.31      4.52 o 
   2  17   9        4.17        7.27      2.98 o 
  -5  18   9        7.98       11.77      3.72 o 
  -4  18   9        2.33        0.00      5.71 o 
  -3  18   9        2.02        2.58      4.56 o 
  -2  18   9        0.79        2.73      4.47 o 
  -1  18   9        2.68        8.72      4.63 o 
   0  18   9        3.11        4.52      3.24 o 
   1  18   9        1.12        0.00      4.90 o 
   2  18   9        0.11        0.74      4.25 o 
  -4  19   9        0.21        5.82      4.46 o 
  -3  19   9        1.37        0.00      5.28 o 
  -2  19   9        7.33        0.00      5.39 o 
  -1  19   9       10.27       11.40      3.17 o 
   0  19   9        0.82        6.42      2.90 o 
   1  19   9        1.23        8.07      3.91 o 
  -2  20   9        2.50        0.00      5.13 o 
  -1  20   9        1.82        7.13      4.61 o 
  -8   0  10        4.20        4.71      4.56 o 
  -7   0  10        5.43       11.69      2.60 o 
  -6   0  10       12.28       14.82      2.61 o 
  -5   0  10       19.79       16.35      2.47 o 
  -4   0  10        0.29        0.00      3.27 o 
  -3   0  10        0.83        0.00      3.47 o 
  -2   0  10        6.85        8.42      1.89 o 
  -1   0  10        0.01        0.60      3.18 o 
   0   0  10        5.57        4.52      2.30 o 
   1   0  10       16.99       18.34      1.85 o 
   2   0  10        3.37        0.34      3.94 o 
   3   0  10        0.02        2.96      3.65 o 
   4   0  10        6.08        0.00      4.87 o 
   5   0  10        5.19        4.52      4.93 o 
  -8   1  10        0.41        2.71      3.72 o 
  -7   1  10        8.37        5.19      4.68 o 
  -6   1  10        9.20       12.21      2.37 o 
  -5   1  10        7.68        9.95      2.37 o 
  -4   1  10       29.18       30.38      2.73 o 
  -3   1  10       23.90       26.37      2.68 o 
  -2   1  10        7.78        5.49      3.59 o 
  -1   1  10        1.60        1.79      3.01 o 
   0   1  10        8.15        5.46      2.41 o 
   1   1  10        2.07        0.85      2.51 o 
   2   1  10        3.02        0.00      4.02 o 
   3   1  10        5.20        6.98      3.94 o 
   4   1  10        1.20        6.79      3.77 o 
   5   1  10        0.86        0.00      4.50 o 
  -8   2  10        5.01        5.74      4.33 o 
  -7   2  10        0.44        0.00      4.30 o 
  -6   2  10       17.89       15.80      2.65 o 
  -5   2  10       25.95       25.05      2.73 o 
  -4   2  10        9.02       13.66      2.23 o 
  -3   2  10        5.92        7.81      3.77 o 
  -2   2  10       25.08       22.22      2.47 o 
  -1   2  10        7.07        2.81      3.55 o 
   0   2  10        2.84        3.55      2.68 o 
   1   2  10       16.50       18.27      1.81 o 
   2   2  10        3.94        3.72      3.66 o 
   3   2  10        3.97        5.30      2.30 o 
   4   2  10        6.99       11.28      2.78 o 
   5   2  10        1.15        0.00      5.03 o 
  -8   3  10        2.87        2.31      4.65 o 
  -7   3  10        7.10        9.18      4.27 o 
  -6   3  10        2.23        0.24      3.93 o 
  -5   3  10       48.55       51.87      3.40 o 
  -4   3  10       22.57       23.78      2.85 o 
  -3   3  10       60.66       65.84      3.50 o 
  -2   3  10       14.62       11.68      2.47 o 
  -1   3  10       17.56       15.71      2.60 o 
   0   3  10        9.27       10.73      1.64 o 
   1   3  10        0.80        1.73      2.29 o 
   2   3  10        0.22        0.23      3.41 o 
   3   3  10        0.30        0.00      3.90 o 
   4   3  10        0.29        0.00      4.17 o 
   5   3  10        0.87        6.37      4.33 o 
  -8   4  10        6.96        5.98      5.08 o 
  -7   4  10       10.43       12.77      2.43 o 
  -6   4  10       24.05       11.00      5.31 o 
  -5   4  10       29.33       36.72      3.16 o 
  -4   4  10       67.98       68.60      3.91 o 
  -3   4  10       24.10       23.26      2.58 o 
  -2   4  10        4.47        7.37      2.01 o 
  -1   4  10        0.18        0.10      3.28 o 
   0   4  10        1.41        2.48      2.41 o 
   1   4  10        1.91        0.00      2.66 o 
   2   4  10        2.64        2.18      3.81 o 
   3   4  10        4.32        8.72      2.37 o 
   4   4  10        5.94       11.47      2.85 o 
   5   4  10        0.04        0.00      4.46 o 
  -8   5  10        5.16        0.00      5.16 o 
  -7   5  10        4.15        1.34      4.88 o 
  -6   5  10        1.65        0.00      3.99 o 
  -5   5  10       19.90       23.34      2.69 o 
  -4   5  10        0.53        2.84      3.37 o 
  -3   5  10       97.76      115.26      4.52 o 
  -2   5  10        0.92        0.10      3.38 o 
  -1   5  10        5.69        0.00      3.98 o 
   0   5  10        0.99        2.06      2.31 o 
   1   5  10       11.25        8.62      2.24 o 
   2   5  10        5.81        7.22      3.83 o 
   3   5  10        0.61        0.61      3.52 o 
   4   5  10        1.08        0.00      4.48 o 
   5   5  10        0.15        0.00      4.80 o 
  -8   6  10        5.74        4.48      5.30 o 
  -7   6  10       13.76       14.52      5.18 o 
  -6   6  10       21.98       24.05      2.93 o 
  -5   6  10       21.60       19.98      3.05 o 
  -4   6  10        0.58        1.33      3.57 o 
  -3   6  10        1.46        3.43      3.98 o 
  -2   6  10       40.43       43.34      3.16 o 
  -1   6  10       10.82       10.03      2.24 o 
   0   6  10        7.36        5.11      1.68 o 
   1   6  10        2.44        3.82      2.48 o 
   2   6  10        4.40        9.31      1.90 o 
   3   6  10        0.84        5.87      3.25 o 
   4   6  10        0.98        5.49      3.77 o 
   5   6  10        0.16        0.00      5.23 o 
  -8   7  10        9.97        6.51      5.34 o 
  -7   7  10        2.48        4.14      4.21 o 
  -6   7  10        0.83        0.00      4.14 o 
  -5   7  10        0.34        0.00      3.73 o 
  -4   7  10        0.60        5.33      3.20 o 
  -3   7  10       27.11       28.18      3.04 o 
  -2   7  10        9.17       12.00      2.62 o 
  -1   7  10        0.60        0.54      3.87 o 
   0   7  10        0.88        2.07      1.66 o 
   1   7  10        2.48        7.17      1.83 o 
   2   7  10        1.04        3.25      3.42 o 
   3   7  10        2.00        2.12      4.12 o 
   4   7  10        0.36        0.95      3.81 o 
  -8   8  10        1.62        0.00      4.90 o 
  -7   8  10        2.77        6.04      4.24 o 
  -6   8  10        5.99        9.87      2.26 o 
  -5   8  10        0.55        0.12      3.82 o 
  -4   8  10        9.40        8.00      4.32 o 
  -3   8  10       11.73        8.18      4.16 o 
  -2   8  10       27.97       26.38      3.33 o 
  -1   8  10       35.93       36.17      3.21 o 
   0   8  10        2.37        1.86      2.54 o 
   1   8  10        0.85        0.00      2.85 o 
   2   8  10        0.51        0.86      3.58 o 
   3   8  10        2.93        4.80      3.99 o 
   4   8  10        0.03        0.00      4.47 o 
  -7   9  10       11.37        6.30      5.52 o 
  -6   9  10       19.21       22.83      2.89 o 
  -5   9  10       14.63       13.99      2.94 o 
  -4   9  10        1.43        4.76      3.53 o 
  -3   9  10        9.75       14.58      2.34 o 
  -2   9  10        2.45        5.18      3.55 o 
  -1   9  10       40.45       36.72      3.37 o 
   0   9  10        3.94        5.10      2.67 o 
   1   9  10        0.40        0.00      2.60 o 
   2   9  10        0.19        1.26      3.61 o 
   3   9  10        0.99        0.00      4.17 o 
   4   9  10        0.79        3.96      3.95 o 
  -7  10  10        1.37        0.00      4.83 o 
  -6  10  10        0.35        0.82      4.29 o 
  -5  10  10        0.02        0.00      4.68 o 
  -4  10  10        6.48        8.93      2.32 o 
  -3  10  10        0.50        3.58      3.29 o 
  -2  10  10       21.82       21.35      3.06 o 
  -1  10  10        9.72        4.38      4.55 o 
   0  10  10       15.55       12.59      2.35 o 
   1  10  10        0.40        0.00      3.91 o 
   2  10  10        0.96        2.84      3.92 o 
   3  10  10        1.90        2.37      4.24 o 
   4  10  10        0.60        0.87      4.06 o 
  -7  11  10        8.01        8.98      4.98 o 
  -6  11  10        7.90        3.77      5.24 o 
  -5  11  10       13.06        8.80      4.89 o 
  -4  11  10        7.58        8.92      3.91 o 
  -3  11  10        0.83        4.30      3.59 o 
  -2  11  10        4.78        5.47      3.58 o 
  -1  11  10        5.15        4.03      4.19 o 
   0  11  10       16.62       16.54      2.29 o 
   1  11  10        1.54        3.55      3.54 o 
   2  11  10        1.02        6.37      3.38 o 
   3  11  10        1.33        0.40      4.56 o 
   4  11  10        0.68        0.00      4.58 o 
  -7  12  10        2.96        4.44      4.52 o 
  -6  12  10        3.87        0.00      4.88 o 
  -5  12  10        8.16        6.22      4.94 o 
  -4  12  10        4.50       12.54      2.44 o 
  -3  12  10        1.23        0.62      4.13 o 
  -2  12  10        0.64        0.00      4.15 o 
  -1  12  10        9.38        4.64      4.72 o 
   0  12  10       20.40       18.05      2.65 o 
   1  12  10        7.93        8.35      4.81 o 
   2  12  10        2.04        2.58      4.19 o 
   3  12  10        2.89        4.18      4.71 o 
  -6  13  10        0.02        0.00      4.43 o 
  -5  13  10        2.93        4.18      4.32 o 
  -4  13  10        0.98        0.00      4.46 o 
  -3  13  10        2.20        1.28      4.04 o 
  -2  13  10        5.12        6.45      2.55 o 
  -1  13  10        7.86        4.67      4.61 o 
   0  13  10        2.33        1.34      3.04 o 
   1  13  10        3.24        1.44      4.49 o 
   2  13  10        0.45        0.00      4.58 o 
   3  13  10        1.34        3.58      4.28 o 
  -6  14  10        2.89        9.16      2.94 o 
  -5  14  10        0.30        1.66      2.42 o 
  -4  14  10        7.88        5.37      4.79 o 
  -3  14  10        0.16        0.00      4.30 o 
  -2  14  10        3.18        5.64      4.18 o 
  -1  14  10        0.34        0.00      4.34 o 
   0  14  10        5.28        9.91      4.60 o 
   1  14  10        8.72        9.33      4.70 o 
   2  14  10        8.67        7.56      5.05 o 
  -5  15  10        0.50        0.15      4.46 o 
  -4  15  10        0.25        3.70      4.12 o 
  -3  15  10        2.17        0.00      4.71 o 
  -2  15  10        1.09        1.59      4.14 o 
  -1  15  10        3.26        0.00      4.75 o 
   0  15  10        5.43        5.00      3.48 o 
   1  15  10        1.07        0.00      5.43 o 
   2  15  10        0.47        0.00      4.94 o 
  -5  16  10        3.41        9.00      2.89 o 
  -4  16  10        0.28        2.80      2.43 o 
  -3  16  10        4.77        0.00      4.93 o 
  -2  16  10       11.67       16.40      3.07 o 
  -1  16  10        7.25       14.07      3.50 o 
   0  16  10        6.43        6.25      3.48 o 
   1  16  10        1.87        0.00      4.76 o 
  -4  17  10        4.38        0.00      5.63 o 
  -3  17  10        2.07        0.00      5.18 o 
  -2  17  10        2.29        1.57      4.84 o 
  -1  17  10        1.10        0.00      5.01 o 
   0  17  10        1.42        0.31      3.58 o 
   1  17  10        0.13        0.00      5.08 o 
  -3  18  10        7.88        4.79      5.80 o 
  -2  18  10       21.78       30.69      4.16 o 
  -1  18  10        4.81        9.29      4.80 o 
  -8   0  11        0.40        2.76      4.57 o 
  -7   0  11        1.66        0.00      4.97 o 
  -6   0  11        0.00        0.00      4.36 o 
  -5   0  11        0.30        3.05      3.53 o 
  -4   0  11        0.68        3.40      3.15 o 
  -3   0  11        0.55        0.44      3.60 o 
  -2   0  11        1.94        0.00      3.59 o 
  -1   0  11        0.34        3.53      3.25 o 
   0   0  11        6.88        8.40      1.65 o 
   1   0  11        1.84        3.63      2.62 o 
   2   0  11        6.97        0.00      4.86 o 
   3   0  11        4.05        0.66      5.11 o 
   4   0  11        3.31        2.56      4.39 o 
  -8   1  11        4.87        7.52      4.57 o 
  -7   1  11        3.23        6.07      4.40 o 
  -6   1  11        3.16        0.00      4.46 o 
  -5   1  11       13.91       15.60      2.72 o 
  -4   1  11        2.50        1.88      3.56 o 
  -3   1  11        1.22        2.31      3.33 o 
  -2   1  11       16.80       17.81      2.51 o 
  -1   1  11        0.70        0.00      3.69 o 
   0   1  11        0.74        1.99      2.46 o 
   1   1  11        2.82        4.57      2.84 o 
   2   1  11        2.26        9.57      2.51 o 
   3   1  11        0.12        4.39      3.93 o 
   4   1  11        2.01        2.99      4.40 o 
  -8   2  11        3.29        4.16      4.54 o 
  -7   2  11       10.03       18.94      2.87 o 
  -6   2  11        1.61        0.66      3.98 o 
  -5   2  11        6.87        9.44      3.71 o 
  -4   2  11       20.96       21.76      3.08 o 
  -3   2  11        1.03        0.55      3.39 o 
  -2   2  11       10.05       11.33      2.49 o 
  -1   2  11        5.72        4.48      3.63 o 
   0   2  11        7.80        4.63      1.87 o 
   1   2  11        0.99        0.00      2.75 o 
   2   2  11        3.68        2.94      4.36 o 
   3   2  11        0.82        7.05      3.77 o 
   4   2  11        0.34        0.00      4.29 o 
  -8   3  11       15.26       19.06      5.24 o 
  -7   3  11        6.04        6.41      4.84 o 
  -6   3  11       17.97       23.33      3.07 o 
  -5   3  11        4.64        7.16      3.70 o 
  -4   3  11        6.74       10.49      2.29 o 
  -3   3  11        2.33        3.80      3.73 o 
  -2   3  11       15.09       15.30      2.60 o 
  -1   3  11        1.50        1.27      3.61 o 
   0   3  11        0.35        0.06      2.50 o 
   1   3  11        8.48        3.14      3.26 o 
   2   3  11        4.17        6.69      4.21 o 
   3   3  11        0.22        0.00      4.35 o 
   4   3  11        1.26        2.30      4.35 o 
  -7   4  11        6.75        2.87      4.70 o 
  -6   4  11        1.60        0.00      4.51 o 
  -5   4  11        0.96        2.75      3.74 o 
  -4   4  11        1.74        1.81      3.83 o 
  -3   4  11       15.64       10.77      4.44 o 
  -2   4  11       15.85       15.91      2.90 o 
  -1   4  11        0.79        0.00      3.97 o 
   0   4  11        1.13        3.38      3.05 o 
   1   4  11        0.32        0.91      2.71 o 
   2   4  11        0.26        0.00      3.88 o 
   3   4  11        0.67        0.00      4.17 o 
   4   4  11        0.84        0.00      4.45 o 
  -7   5  11       31.77       32.65      4.38 o 
  -6   5  11       30.02       32.07      3.26 o 
  -5   5  11       29.10       30.33      3.16 o 
  -4   5  11       11.55       20.11      2.59 o 
  -3   5  11       15.29       12.79      2.69 o 
  -2   5  11        5.47        8.37      2.17 o 
  -1   5  11        1.47        0.00      3.89 o 
   0   5  11        1.01        0.00      2.58 o 
   1   5  11        1.12        1.54      2.74 o 
   2   5  11        5.64        1.18      4.21 o 
   3   5  11        0.10        3.25      3.62 o 
   4   5  11        0.25        0.00      4.41 o 
  -7   6  11        5.44        6.46      4.86 o 
  -6   6  11        1.02        0.00      5.26 o 
  -5   6  11        0.91        5.69      2.53 o 
  -4   6  11        3.71        0.12      4.36 o 
  -3   6  11       18.22       15.80      4.60 o 
  -2   6  11        8.34       11.43      2.42 o 
  -1   6  11        3.45        4.12      4.04 o 
   0   6  11        2.55        4.90      2.42 o 
   1   6  11        2.16        4.29      2.58 o 
   2   6  11        1.84        2.80      3.91 o 
   3   6  11        0.41        0.00      4.50 o 
  -7   7  11        7.56        6.41      5.56 o 
  -6   7  11       15.30       17.45      2.96 o 
  -5   7  11       19.79       23.11      3.04 o 
  -4   7  11       15.13       22.40      2.93 o 
  -3   7  11        1.88        0.48      4.09 o 
  -2   7  11        9.40        4.16      4.47 o 
  -1   7  11       17.76       16.25      2.88 o 
   0   7  11        1.71        1.33      2.68 o 
   1   7  11        6.42        9.07      2.92 o 
   2   7  11        1.02        0.00      4.24 o 
   3   7  11        0.06        0.00      4.41 o 
  -7   8  11       15.08       14.98      5.45 o 
  -6   8  11        8.18        8.37      4.91 o 
  -5   8  11       15.02       13.79      4.83 o 
  -4   8  11        0.74        0.00      4.65 o 
  -3   8  11       11.68       18.42      2.68 o 
  -2   8  11        3.00        5.57      3.89 o 
  -1   8  11        0.64        0.00      4.30 o 
   0   8  11        3.94        2.74      2.96 o 
   1   8  11        2.62        2.82      2.99 o 
   2   8  11        0.14        0.00      4.45 o 
   3   8  11        0.44        5.89      4.02 o 
  -7   9  11        8.91       11.87      3.29 o 
  -6   9  11        3.53        6.13      2.76 o 
  -5   9  11        2.80        0.82      4.69 o 
  -4   9  11        3.46        0.92      4.41 o 
  -3   9  11        1.98        0.50      4.23 o 
  -2   9  11        6.47        6.32      4.54 o 
  -1   9  11       12.99        4.53      4.97 o 
   0   9  11        7.61        9.93      4.29 o 
   1   9  11        3.32        0.20      3.03 o 
   2   9  11        0.92        1.97      4.45 o 
   3   9  11        4.22        3.13      4.86 o 
  -6  10  11        1.14        3.98      4.35 o 
  -5  10  11        3.67        0.00      4.78 o 
  -4  10  11        0.07        0.00      4.57 o 
  -3  10  11        3.67        0.00      4.63 o 
  -2  10  11        1.18        2.66      3.90 o 
  -1  10  11        1.04        0.00      4.11 o 
   0  10  11        4.20        7.04      2.87 o 
   1  10  11        1.70        7.31      4.11 o 
   2  10  11        2.68        6.47      2.89 o 
   3  10  11        0.25        1.31      4.31 o 
  -6  11  11        8.10        8.91      4.75 o 
  -5  11  11        6.62       10.26      2.66 o 
  -4  11  11        1.72        1.11      4.37 o 
  -3  11  11        1.30        6.75      3.75 o 
  -2  11  11        0.51        7.37      2.17 o 
  -1  11  11        3.05        4.91      4.31 o 
   0  11  11        8.12        5.03      3.32 o 
   1  11  11        1.17        0.00      4.78 o 
   2  11  11        4.11        0.59      5.35 o 
  -6  12  11        0.52        0.00      5.54 o 
  -5  12  11        0.22        0.00      4.38 o 
  -4  12  11        4.97        3.12      4.31 o 
  -3  12  11        0.90        5.73      4.19 o 
  -2  12  11        3.91        0.00      4.65 o 
  -1  12  11        2.39        1.12      4.47 o 
   0  12  11        0.66        0.83      3.00 o 
   1  12  11        2.72        6.73      4.45 o 
   2  12  11        1.96        4.05      2.87 o 
  -5  13  11        2.89        0.00      5.31 o 
  -4  13  11        1.71        2.19      4.19 o 
  -3  13  11        0.01        0.00      4.38 o 
  -2  13  11        1.42        5.21      4.20 o 
  -1  13  11        0.28        0.00      4.35 o 
   0  13  11        4.72        1.80      3.20 o 
   1  13  11        6.98        3.43      2.85 o 
  -5  14  11        2.20        2.49      4.86 o 
  -4  14  11        0.20        4.05      3.93 o 
  -3  14  11        0.55        0.00      4.36 o 
  -2  14  11        1.41        4.37      4.09 o 
  -1  14  11        0.61        0.00      4.35 o 
   0  14  11        1.38        1.87      3.11 o 
   1  14  11        2.37        1.49      4.84 o 
  -4  15  11        4.73       11.71      2.81 o 
  -3  15  11        2.36        4.20      4.34 o 
  -2  15  11        0.49        0.00      4.94 o 
  -1  15  11        2.27        1.07      4.82 o 
   0  15  11        1.16        2.76      3.08 o 
  -2  16  11        0.82        2.99      4.31 o 
  -1  16  11        2.87        0.31      5.03 o 
  -7   0  12        3.56        5.97      4.77 o 
  -6   0  12        0.12        5.68      2.21 o 
  -5   0  12        3.87        3.12      4.32 o 
  -4   0  12        0.00        0.53      3.76 o 
  -3   0  12        1.75        0.49      3.84 o 
  -2   0  12        2.19        3.18      3.67 o 
  -1   0  12        0.43        3.11      3.81 o 
   0   0  12        7.19        9.34      1.86 o 
   1   0  12        0.31        0.00      3.21 o 
   2   0  12        4.98        2.57      4.99 o 
   3   0  12        0.06        0.00      4.80 o 
  -7   1  12        1.85        0.00      5.19 o 
  -6   1  12        0.19        0.00      4.45 o 
  -5   1  12        0.46        0.00      4.13 o 
  -4   1  12        3.30        4.09      4.21 o 
  -3   1  12        1.65        0.00      4.06 o 
  -2   1  12        1.86        0.00      4.06 o 
  -1   1  12        4.60        3.90      3.96 o 
   0   1  12        1.39        1.35      2.94 o 
   1   1  12        1.54        4.70      1.94 o 
   2   1  12        2.65        4.57      2.65 o 
   3   1  12        0.45        0.30      4.46 o 
  -7   2  12        2.12        0.15      2.86 o 
  -6   2  12        8.20       12.60      2.94 o 
  -5   2  12        0.34        3.13      3.71 o 
  -4   2  12        4.74        0.00      4.59 o 
  -3   2  12        4.12        0.00      4.61 o 
  -2   2  12        4.25        2.80      3.80 o 
  -1   2  12        1.14        2.22      3.96 o 
   0   2  12        2.45        6.00      2.71 o 
   1   2  12       15.20       16.36      2.21 o 
   2   2  12        2.03        0.00      4.94 o 
   3   2  12        0.40        0.00      4.28 o 
  -7   3  12        3.61        1.85      4.89 o 
  -6   3  12        0.88        4.83      4.01 o 
  -5   3  12        3.17        2.19      4.08 o 
  -4   3  12        2.75        0.00      4.29 o 
  -3   3  12        0.64        0.00      4.42 o 
  -2   3  12        3.52        0.00      4.35 o 
  -1   3  12        0.39        2.89      3.51 o 
   0   3  12        9.77       11.52      2.50 o 
   1   3  12        6.04        5.81      3.36 o 
   2   3  12        1.52        7.95      4.53 o 
  -6   4  12        6.57        9.22      2.57 o 
  -5   4  12        3.01        6.93      4.00 o 
  -4   4  12        4.29       10.41      2.54 o 
  -3   4  12        8.10       15.18      2.92 o 
  -2   4  12        7.31        7.49      4.36 o 
  -1   4  12        3.85        0.13      4.49 o 
   0   4  12        6.98        8.53      2.20 o 
   1   4  12        2.98        2.38      3.50 o 
   2   4  12        2.60        2.04      4.54 o 
  -6   5  12        7.84        3.27      5.00 o 
  -5   5  12        7.95       11.31      2.76 o 
  -4   5  12        1.93        5.46      3.76 o 
  -3   5  12        5.34        5.94      4.34 o 
  -2   5  12        1.34        2.48      3.96 o 
  -1   5  12        9.37       11.03      4.82 o 
   0   5  12       12.26       15.35      2.18 o 
   1   5  12        2.73        0.83      3.33 o 
   2   5  12        0.39        0.15      4.41 o 
  -6   6  12        1.66        6.31      3.89 o 
  -5   6  12        6.85        6.41      4.90 o 
  -4   6  12        2.89        0.00      4.53 o 
  -3   6  12        9.67       12.08      2.98 o 
  -2   6  12        0.96        0.00      4.38 o 
  -1   6  12        5.00        0.27      5.19 o 
   0   6  12        1.18        3.14      2.85 o 
   1   6  12        1.32        1.80      3.01 o 
   2   6  12        0.86        0.00      4.22 o 
  -6   7  12        7.13        0.00      5.76 o 
  -5   7  12        0.48        5.78      3.98 o 
  -4   7  12        4.27        8.07      2.82 o 
  -3   7  12        0.71        0.40      4.15 o 
  -2   7  12        1.89        0.00      4.47 o 
  -1   7  12        0.68        0.00      4.84 o 
   0   7  12        3.65        7.31      2.25 o 
   1   7  12        0.48        6.00      2.13 o 
   2   7  12        1.99        4.75      2.47 o 
  -6   8  12        2.80        8.83      2.89 o 
  -5   8  12        3.49        0.00      4.60 o 
  -4   8  12        0.04        0.00      4.57 o 
  -3   8  12        1.59        6.28      3.70 o 
  -2   8  12        6.29        7.98      2.64 o 
  -1   8  12        7.32        6.24      4.82 o 
   0   8  12        0.43        1.49      2.99 o 
   1   8  12        1.63        3.95      3.08 o 
   2   8  12        1.31        0.00      4.79 o 
  -5   9  12        1.44        5.55      4.44 o 
  -4   9  12        4.38        0.00      5.48 o 
  -3   9  12        3.52        4.04      4.11 o 
  -2   9  12        0.15        1.38      4.31 o 
  -1   9  12        1.22        0.72      4.21 o 
   0   9  12        3.16        2.67      3.07 o 
   1   9  12        1.09        2.18      3.05 o 
  -5  10  12        0.84        5.81      4.13 o 
  -4  10  12        4.10        5.35      4.40 o 
  -3  10  12        1.42        0.00      4.47 o 
  -2  10  12        2.20        6.62      4.34 o 
  -1  10  12        2.11        0.00      4.77 o 
   0  10  12        3.48        3.32      2.42 o 
   1  10  12        1.33        0.00      4.64 o 
  -4  11  12        2.35        1.82      4.51 o 
  -3  11  12        2.02        2.49      4.43 o 
  -2  11  12        2.56        4.32      4.66 o 
  -1  11  12        0.37        1.06      4.57 o 
   0  11  12        6.21        2.80      3.62 o 
  -4  12  12        0.18        6.36      4.02 o 
  -3  12  12        4.69       11.93      2.95 o 
  -2  12  12        7.05        5.73      5.17 o 
  -1  12  12        0.27        0.00      4.71 o 
   0  12  12        1.59        0.00      3.06 o 
  -3  13  12        2.80        3.43      2.82 o 
  -2  13  12        0.33        0.00      5.16 o 
  -5   0  13        0.26        0.00      4.60 o 
  -4   0  13        0.52        1.47      3.88 o 
  -3   0  13        0.00        0.00      4.35 o 
  -2   0  13        0.00        3.87      3.91 o 
  -1   0  13        0.34        6.29      3.79 o 
   0   0  13        0.07        0.00      3.08 o 
   1   0  13        0.00        0.00      3.54 o 
  -5   1  13        1.67        2.25      4.31 o 
  -4   1  13        0.39        2.65      4.60 o 
  -3   1  13        1.06        0.00      4.61 o 
  -2   1  13        0.22        0.00      4.55 o 
  -1   1  13        2.01        0.00      4.53 o 
   0   1  13        0.38        0.86      3.01 o 
   1   1  13        1.03        0.00      3.38 o 
  -5   2  13        1.29        2.41      3.91 o 
  -4   2  13        0.09        0.00      4.45 o 
  -3   2  13        2.58        2.81      4.33 o 
  -2   2  13        5.99        4.30      4.51 o 
  -1   2  13        1.81        3.83      4.33 o 
   0   2  13        2.34        4.44      3.38 o 
   1   2  13        0.82        0.94      3.44 o 
  -5   3  13        0.61        2.87      4.35 o 
  -4   3  13        2.87        3.57      4.29 o 
  -3   3  13        1.28        0.00      4.52 o 
  -2   3  13        2.53        0.58      4.41 o 
  -1   3  13        0.95        0.00      4.68 o 
   0   3  13        0.47        2.73      3.01 o 
   1   3  13        3.72        3.46      3.38 o 
  -5   4  13        0.19        0.00      4.64 o 
  -4   4  13        0.73        1.20      4.29 o 
  -3   4  13        1.33        5.71      4.16 o 
  -2   4  13        4.98        7.25      4.10 o 
  -1   4  13        6.03       10.09      2.67 o 
   0   4  13        3.30        2.55      3.32 o 
  -5   5  13        4.77        4.17      4.70 o 
  -4   5  13        2.45        1.32      2.80 o 
  -3   5  13        1.28        0.00      4.67 o 
  -2   5  13        2.12        7.20      2.60 o 
  -1   5  13        1.04        3.17      4.19 o 
   0   5  13        0.62        5.27      2.90 o 
  -4   6  13        4.06        6.79      2.95 o 
  -3   6  13        2.13        0.00      5.09 o 
  -2   6  13        4.23        0.15      4.85 o 
  -1   6  13        3.32        3.67      4.73 o 
   0   6  13        3.08        3.37      3.32 o 
  -4   7  13        1.00        0.00      5.08 o 
  -3   7  13        1.93        1.04      4.83 o 
  -2   7  13        2.49        7.17      4.06 o 
  -1   7  13        0.65        2.79      4.47 o 
   0   7  13        2.65        2.00      2.42 o 
  -3   8  13        1.45        0.00      4.64 o 
  -2   8  13        2.25        0.00      5.49 o 
  -1   8  13        3.61        6.65      2.68 o 
  -2   9  13        0.35        0.61      4.54 o 
                                                 
